# Supplementary material for: Land‐based measures to mitigate climate change: Potential and feasibility by country
Source: Glob Chang Biol. 2021 Oct 11;27(23):6025–58. doi: 10.1111/gcb.15873 (PMC9293189; doi:10.1111/gcb.15873)
Supplement: Supplementary file 1 — Supplementary Material [file GCB-27-6025-s001.xlsx]

## Sheet: Readme
Supplementary Information for Roe et al., 2021 General information File created: August 2021 Citation and correspondence APA citation: Roe, S., Streck, C., Beach, R., Busch, J., Chapman, M., Daioglou, V., Deppermann, A., Doelman, J., Emmet-Booth, J., Engelmann, J., Fricko, O., Frischman, C., Funk, J., Grassi, G., Griscom, B. W., Havlík, P., Hanssen, S., Humpenöder, F., Landholm, D., ... Lawrence,…

## Sheet: 1. Sectoral mitigation-country
							FORESTS AND OTHER ECOSYSTEMS
							Reduce deforestation (global)								Reduce deforestation (tropics)								Reduce deforestation (average)												Afforestation/ Reforestation (global)								Reforestation (tropics)
						Adapted from	Austin et al 2020	Austin et al 2020	Austin et al 2020	Austin et al 2020	Austin et al 2020	Austin et al 2020	Austin et al 2020	Austin et al 2020	Busch 2019	Busch 2019	Busch 2019	Busch 2019	Busch 2019	Busch 2019	Busch 2019	Busch 2019													Austin et al 2020	Austin et al 2020	Austin et al 2020	Austin et al 2020	Austin et al 2020	Austin et al 2020	Austin et al 2020	Austin et al 2020	Busch 2019	Busch 2019	Busch 2019	Busch 2019	Busch 2019	Busch 2019	Busch 2019
						Time period	2015-2050	2020-2050	2015-2050	2015-2050	2015-2050	2020-2050	2015-2050	2015-2050	2020-2050	2020-2050	2020-2050	2020-2050	2020-2050	2020-2050	2020-2050	2020-2050	2020-2050	2020-2050	2020-2050	2020-2050	2020-2050	2020-2050	2020-2050	2020-2050	2020-2050	2020-2050	2020-2050	2020-2050	2015-2050	2020-2050	2015-2050	2015-2050	2015-2050	2020-2050	2015-2050	2015-2050	2020-2050	2020-2050	2020-2050	2020-2050	2020-2050	2020-2050	2020-2050
						Mitigation category	Forests & other ecosystems	Forests & other ecosystems	Forests & other ecosystems	Forests & other ecosystems	Forests & other ecosystems	Forests & other ecosystems	Forests & other ecosystems	Forests & other ecosystems	Forests & other ecosystems	Forests & other ecosystems	Forests & other ecosystems	Forests & other ecosystems	Forests & other ecosystems	Forests & other ecosystems	Forests & other ecosystems	Forests & other ecosystems	Forests & other ecosystems	Forests & other ecosystems	Forests & other ecosystems	Forests & other ecosystems	Forests & other ecosystems	Forests & other ecosystems	Forests & other ecosystems	Forests & other ecosystems	Forests & other ecosystems	Forests & other ecosystems	Forests & other ecosystems	Forests & other ecosystems	Forests & other ecosystems	Forests & other ecosystems	Forests & other ecosystems	Forests & other ecosystems	Forests & other ecosystems	Forests & other ecosystems	Forests & other ecosystems	Forests & other ecosystems	Forests & other ecosystems	Forests & other ecosystems	Forests & other ecosystems	Forests & other ecosystems	Forests & other ecosystems	Forests & other ecosystems	Forests & other ecosystems
						Mitigation classification	Forests & other ecosystems - Protect	Forests & other ecosystems - Protect	Forests & other ecosystems - Protect	Forests & other ecosystems - Protect	Forests & other ecosystems - Protect	Forests & other ecosystems - Protect	Forests & other ecosystems - Protect	Forests & other ecosystems - Protect	Forests & other ecosystems - Protect	Forests & other ecosystems - Protect	Forests & other ecosystems - Protect	Forests & other ecosystems - Protect	Forests & other ecosystems - Protect	Forests & other ecosystems - Protect	Forests & other ecosystems - Protect	Forests & other ecosystems - Protect	Forests & other ecosystems - Protect	Forests & other ecosystems - Protect	Forests & other ecosystems - Protect	Forests & other ecosystems - Protect	Forests & other ecosystems - Protect	Forests & other ecosystems - Protect	Forests & other ecosystems - Protect	Forests & other ecosystems - Protect	Forests & other ecosystems - Protect	Forests & other ecosystems - Protect	Forests & other ecosystems - Protect	Forests & other ecosystems - Protect	Forests & other ecosystems - Restore	Forests & other ecosystems - Restore	Forests & other ecosystems - Restore	Forests & other ecosystems - Restore	Forests & other ecosystems - Restore	Forests & other ecosystems - Restore	Forests & other ecosystems - Restore	Forests & other ecosystems - Restore	Forests & other ecosystems - Restore	Forests & other ecosystems - Restore	Forests & other ecosystems - Restore	Forests & other ecosystems - Restore	Forests & other ecosystems - Restore	Forests & other ecosystems - Restore	Forests & other ecosystems - Restore
						Mitigation measure	Reduce deforestation	Reduce deforestation	Reduce deforestation	Reduce deforestation	Reduce deforestation	Reduce deforestation	Reduce deforestation	Reduce deforestation	Reduce deforestation	Reduce deforestation	Reduce deforestation	Reduce deforestation	Reduce deforestation	Reduce deforestation	Reduce deforestation	Reduce deforestation	Reduce deforestation	Reduce deforestation	Reduce deforestation	Reduce deforestation	Reduce deforestation	Reduce deforestation	Reduce deforestation	Reduce deforestation	Reduce deforestation	Reduce deforestation	Reduce deforestation	Reduce deforestation	Afforestation and reforestation	Afforestation and reforestation	Afforestation and reforestation	Afforestation and reforestation	Afforestation and reforestation	Afforestation and reforestation	Afforestation and reforestation	Afforestation and reforestation	Afforestation and reforestation	Afforestation and reforestation	Afforestation and reforestation	Afforestation and reforestation	Afforestation and reforestation	Afforestation and reforestation	Afforestation and reforestation
						Estimate	Potential annual	Potential cumulative	Area	Density	Potential annual	Potential cumulative	Area	Density	Potential annual	Potential cumulative	Area	Density	Potential annual	Potential cumulative	Area	Density	Potential annual	Potential annual	Potential annual	Potential cumulative	Area	Density	Potential annual	Potential annual	Potential annual	Potential cumulative	Area	Density	Potential annual	Potential cumulative	Area	Density	Potential annual	Potential cumulative	Area	Density	Potential annual	Potential cumulative	Area	Density	Potential annual	Potential cumulative	Area
						Mitigation type	Technical	Technical cumulative	Technical ha	Technical density	Cost-effective	Cost-effective cumulative	Cost-effective ha	Cost-effective density	Technical	Technical cumulative	Technical ha	Technical density	Cost-effective	Cost-effective cumulative	Cost-effective ha	Cost-effective density	Technical avg	Technical min	Technical max	Technical cumulative	Technical ha	Technical density	Cost-effective avg	Cost-effective min	Cost-effective max	Cost-effective cumulative	Cost-effective ha	Cost-effective density	Technical	Technical cumulative	Technical ha	Technical density	Cost-effective	Cost-effective cumulative	Cost-effective ha	Cost-effective density	Technical	Technical cumulative	Technical ha	Technical density	Cost-effective	Cost-effective cumulative	Cost-effective ha
						Units	MtCO2/yr	MtCO2	ha/yr	tCO2/ha	MtCO2/yr	MtCO2	ha/yr	tCO2/ha	MtCO2/yr	MtCO2	ha/yr	tCO2/ha	MtCO2/yr	MtCO2	ha/yr	tCO2/ha	MtCO2/yr	MtCO2/yr	MtCO2/yr	MtCO2	ha/yr	tCO2/ha	MtCO2/yr	MtCO2/yr	MtCO2/yr	MtCO2	ha/yr	tCO2/ha	MtCO2/yr	MtCO2	ha/yr	tCO2/ha	MtCO2/yr	MtCO2	ha/yr	tCO2/ha	MtCO2/yr	MtCO2	ha/yr	tCO2/ha	MtCO2/yr	MtCO2	ha/yr
	ISO	Country	region_ar6_5	region_ar6_10	region_ar6_22	region_ar6_dev	defors_tech	defors_techcum	defors_tech_ha	defors_techden	defors_feas	defors_feascum	defors_feas_ha	defors_feasden	deforb_tech	deforb_techcum	deforb_tech_ha	deforb_techden	deforb_feas	deforb_feascum	deforb_feas_ha	deforb_feasden	defor_tech	defor_techmin	defor_techmax	defor_techcum	defor_tech_ha	defor_techden	defor_feas	defor_feasmin	defor_feasmax	defor_feascum	defor_feas_ha	defor_feasden	ars_tech	ars_techcum	ars_tech_ha	ars_techden	ars_feas	ars_feascum	ars_feas_ha	ars_feasden	refor_tech	refor_techcum	refor_tech_ha	refor_techden	refor_feas	refor_feascum	refor_feas_ha
1	AFG	Afghanistan	Asia and developing Pacific	Southern Asia	Rest of Southern Asia	ldc	0.946547	28.3964	5663.5	167.131	0.013555	0.406651	247.586	54.7488									0.946547	0.946547	0.946547	28.3964	5663.5	167.131	0.013555	0.013555	0.013555	0.406651	247.586	54.7488	1.00488	30.1465	3717.91	270.282	0.26379	7.9137	3134.54	84.1559
2	ALA	Åland Islands	Developed Countries	Europe	Northern and western Europe	developed																		0	0					0	0
3	ALB	Albania	Developed Countries	Europe	Southern and eastern Europe	developed																		0	0					0	0				0.404824	12.1447	10637.2	38.0573	0.251234	7.53703	4645.17	54.0851
4	DZA	Algeria	Africa and Middle East	Africa	North Africa	developing																		0	0					0	0				2.60587	78.1762	58423.4	44.6032	0.414631	12.4389	3281.2	126.366
5	ASM	American Samoa	Asia and developing Pacific	South-East Asia and developing Pacific	Developing Pacific	developing																		0	0					0	0				0.0145356	0.436069	66.4764	218.658	0.00101775	0.0305326	1.8601	547.15
6	AND	Andorra	Developed Countries	Europe	Southern Europe and eastern European Union	developed																		0	0					0	0				0.00394606	0.118382	78.4856	50.2775	0.000897419	0.0269226	38.1681	23.5123
7	AGO	Angola	Africa and Middle East	Africa	Southern and middle Africa	ldc	55.3808	1661.42	289753	191.131	41.4564	1243.69	289454	143.223	175.802	5274.05	708437	248.154	59.8726	1796.18	205233	291.729	115.591	55.3808	175.802	3467.74	499095	219.643	50.6645	41.4564	59.8726	1519.93	247344	217.476	7.84601	235.38	22067.9	355.539	5.34676	160.403	20699.3	258.306	291.148	8734.43	1.62574e+06	179.087	38.4492	1153.48	241467
8	AIA	Anguilla	Latin America and Caribbean	Latin America and Caribbean	Caribbean	developing	0.00261354	0.0784061	19.1378	136.564	0.000720962	0.0216289	12.5457	57.4668									0.00261354	0.00261354	0.00261354	0.0784061	19.1378	136.564	0.000720962	0.000720962	0.000720962	0.0216289	12.5457	57.4668	0.00356344	0.106903	18.6605	190.961	0.000910529	0.0273159	11.6631	78.0695
9	ATG	Antigua and Barbuda	Latin America and Caribbean	Latin America and Caribbean	Caribbean	developing	0.00465685	0.139705	34.1002	136.564	0.00128462	0.0385387	22.3542	57.4668									0.00465685	0.00465685	0.00465685	0.139705	34.1002	136.564	0.00128462	0.00128462	0.00128462	0.0385387	22.3542	57.4668	0.00634941	0.190482	33.2497	190.961	0.0016224	0.0486719	20.7815	78.0695
10	ARG	Argentina	Latin America and Caribbean	Latin America and Caribbean	South America	developing	86.3324	2589.97	628117	137.446	50.546	1516.38	450421	112.219	9.87379	296.214	32243.3	306.227	3.80268	114.08	11073.3	343.408	48.1031	9.87379	86.3324	1443.09	330180	221.837	27.1743	3.80268	50.546	815.23	230747	227.814	43.7967	1313.9	222192	197.112	1.09808	32.9425	8317.33	132.024	12.7206	381.617	67410	188.704	1.36734	41.0203	7963.33
11	ARM	Armenia	Eastern Europe and West-Central Asia	Eurasia	Eurasia	developing																		0	0					0	0				0.0862086	2.58626	2265.23	38.0573	0.0535012	1.60504	989.205	54.0851
12	ABW	Aruba	Latin America and Caribbean	Latin America and Caribbean	Caribbean	developing	0.000199579	0.00598737	1.46144	136.564	5.50553e-05	0.00165166	0.958037	57.4668									0.000199579	0.000199579	0.000199579	0.00598737	1.46144	136.564	5.50553e-05	5.50553e-05	5.50553e-05	0.00165166	0.958037	57.4668	0.000272117	0.00816352	1.42499	190.961	6.95313e-05	0.00208594	0.890634	78.0695
13	AUS	Australia	Developed Countries	Asia-Pacific Developed	Australia & New Zealand	developed									0.0520614	1.56184	60	867.689	0.0381191	1.14357	40	952.978	0.0520614	0.0520614	0.0520614	1.56184	60		0.0381191	0.0381191	0.0381191	1.14357	40		120.71	3621.3	552048	218.658	8.45184	253.555	15447	547.15	0.0190599	0.571796	80	238.248	0.00358503	0.107551	20
14	AUT	Austria	Developed Countries	Europe	Northern and western Europe	developed																		0	0					0	0				1.69773	50.9318	33767.1	50.2775	0.386099	11.583	16421.1	23.5123
15	AZE	Azerbaijan	Eastern Europe and West-Central Asia	Eurasia	Eurasia	developing																		0	0					0	0				3.94469	118.341	103651	38.0573	2.44808	73.4425	45263.6	54.0851
16	BHS	Bahamas, The	Latin America and Caribbean	Latin America and Caribbean	Caribbean	developing	0.244722	7.34166	1792	136.564	0.0675082	2.02525	1174.74	57.4668									0.244722	0.244722	0.244722	7.34166	1792	136.564	0.0675082	0.0675082	0.0675082	2.02525	1174.74	57.4668	0.333668	10.01	1747.3	190.961	0.0852587	2.55776	1092.09	78.0695
17	BHR	Bahrain	Africa and Middle East	Middle East	Middle East	developing																		0	0					0	0				0.00111608	0.0334823	25.0223	44.6032	0.000177583	0.00532749	1.40531	126.366
18	BGD	Bangladesh	Asia and developing Pacific	Southern Asia	Rest of Southern Asia	ldc	3.26456	97.9369	19533	167.131	0.0467502	1.40251	853.903	54.7488	25.5897	767.692	31003.3	825.386	17.9583	538.749	18776.7	956.416	14.4271	3.26456	25.5897	432.814	25268.1	496.259	9.00253	0.0467502	17.9583	270.076	9815.29	505.582	3.46576	103.973	12822.8	270.282	0.90979	27.2937	10810.8	84.1559	19.097	572.911	81203.3	235.176	2.98801	89.6404	15870
19	BRB	Barbados	Latin America and Caribbean	Latin America and Caribbean	Caribbean	developing	0.00299369	0.0898106	21.9215	136.564	0.000825829	0.0247749	14.3706	57.4668									0.00299369	0.00299369	0.00299369	0.0898106	21.9215	136.564	0.000825829	0.000825829	0.000825829	0.0247749	14.3706	57.4668	0.00408176	0.122453	21.3748	190.961	0.00104297	0.0312891	13.3595	78.0695
20	BLR	Belarus	Eastern Europe and West-Central Asia	Eurasia	Eurasia	developed																		0	0					0	0				6.06326	181.898	159319	38.0573	3.76287	112.886	69573.2	54.0851
21	BEL	Belgium	Developed Countries	Europe	Northern and western Europe	developed																		0	0					0	0				0.367566	11.027	7310.75	50.2775	0.0835924	2.50777	3555.26	23.5123
22	BLZ	Belize	Latin America and Caribbean	Latin America and Caribbean	Meso America	developing	2.15586	64.6757	15786.4	136.564	0.594708	17.8412	10348.7	57.4668	12.0189	360.568	16000	751.184	8.38506	251.552	10186.7	823.141	7.0874	2.15586	12.0189	212.622	15893.2	443.874	4.48989	0.594708	8.38506	134.697	10267.7	440.304	2.93942	88.1825	15392.7	190.961	0.751078	22.5324	9620.64	78.0695	4.08751	122.625	17666.7	231.369	0.600162	18.0048	3110
23	BEN	Benin	Africa and Middle East	Africa	Western Africa	ldc	9.68673	290.602	50681.2	191.131	7.2512	217.536	50628.8	143.223	3.79529	113.859	17110	221.817	1.41881	42.5643	3706.67	382.772	6.74101	3.79529	9.68673	202.23	33895.6	206.474	4.33501	1.41881	7.2512	130.05	27167.7	262.998	1.37236	41.1707	3859.93	355.539	0.935209	28.0563	3620.55	258.306	29.5165	885.494	185000	159.548	2.65181	79.5543	17700
24	BMU	Bermuda	Developed Countries	North America	Greenland, Bermuda + others	developed	0.000475188	0.0142557	3.47961	136.564	0.000131084	0.00393252	2.28104	57.4668									0.000475188	0.000475188	0.000475188	0.0142557	3.47961	136.564	0.000131084	0.000131084	0.000131084	0.00393252	2.28104	57.4668	0.000647899	0.019437	3.39282	190.961	0.000165551	0.00496652	2.12056	78.0695
25	BTN	Bhutan	Asia and developing Pacific	Southern Asia	Rest of Southern Asia	ldc	9.20867	276.26	55098.5	167.131	0.131873	3.95618	2408.69	54.7488									9.20867	9.20867	9.20867	276.26	55098.5	167.131	0.131873	0.131873	0.131873	3.95618	2408.69	54.7488	9.77621	293.286	36170.4	270.282	2.56633	76.9899	30494.9	84.1559
26	BOL	Bolivia	Latin America and Caribbean	Latin America and Caribbean	South America	developing	143.255	4297.65	1.04226e+06	137.446	83.8732	2516.19	747403	112.219	387.61	11628.3	623023	622.143	257.635	7729.04	354933	725.868	265.432	143.255	387.61	7962.97	832643	379.795	170.754	83.8732	257.635	5122.62	551168	419.043	72.6737	2180.21	368692	197.112	1.8221	54.6629	13801.3	132.024	202.061	6061.84	1.03057e+06	196.067	24.6011	738.033	140030
27	BES	Bonaire, Sint Eustatius and Saba	Latin America and Caribbean	Latin America and Caribbean	Caribbean	developing																		0	0					0	0
28	BIH	Bosnia and Herzegovina	Developed Countries	Europe	Southern and eastern Europe	developed																		0	0					0	0				0.649502	19.4851	17066.4	38.0573	0.403082	12.0925	7452.74	54.0851
29	BWA	Botswana	Africa and Middle East	Africa	Southern and middle Africa	developing	21.0096	630.287	109923	191.131	15.7272	471.815	109809	143.223	1.85543	55.6629	3630	511.138	1.40024	42.0072	1226.67	1141.5	11.4325	1.85543	21.0096	342.975	56776.3	351.134	8.5637	1.40024	15.7272	256.911	55517.8	642.362	2.97651	89.2953	8371.82	355.539	2.02838	60.8513	7852.62	258.306	19.1266	573.797	115053	166.241	2.10936	63.2809	15790
30	BVT	Bouvet Island	Latin America and Caribbean	Latin America and Caribbean	South America	developing																		0	0					0	0
31	BRA	Brazil	Latin America and Caribbean	Latin America and Caribbean	South America	developing	933.075	27992.3	4.47747e+06	208.393	326.15	9784.51	2.57952e+06	126.439	1922.95	57688.5	4.45411e+06	431.724	1150.73	34521.9	1.82987e+06	628.86	1428.01	933.075	1922.95	42840.4	4.46579e+06	320.059	738.441	326.15	1150.73	22153.2	2.20469e+06	377.65	1479.24	44377.3	4.94402e+06	299.198	304.607	9138.2	1.69851e+06	179.338	2007.54	60226.1	9884700	203.095	244.174	7325.21	1.33627e+06
32	IOT	British Indian Ocean Territory	Africa and Middle East	Africa	Eastern Africa	developing																		0	0					0	0
33	VGB	British Virgin Islands	Latin America and Caribbean	Latin America and Caribbean	Caribbean	developing	0.00212354	0.0637061	15.5498	136.564	0.000585792	0.0175738	10.1936	57.4668									0.00212354	0.00212354	0.00212354	0.0637061	15.5498	136.564	0.000585792	0.000585792	0.000585792	0.0175738	10.1936	57.4668	0.00289535	0.0868605	15.162	190.961	0.000739819	0.0221946	9.47642	78.0695
34	BRN	Brunei Darussalam	Asia and developing Pacific	South-East Asia and developing Pacific	South-East Asia	developing	0	0	0		0	0	0		5.97036	179.111	5466.67	1092.14	5.04496	151.349	4290	1175.98	2.98518	0	5.97036	89.5555	2733.33	1092.14	2.52248	0	5.04496	75.6744	2145	1175.98	0.56885	17.0655	12753.6	44.6032	0.090512	2.71536	716.27	126.366	0.660617	19.8185	2843.33	232.339	0.179234	5.37701	946.667
35	BGR	Bulgaria	Developed Countries	Europe	Southern Europe and eastern European Union	developed	0	0	0		0	0	0										0	0	0	0	0		0	0	0	0	0		2.06864	62.0591	41144.4	50.2775	0.470452	14.1136	20008.8	23.5123
36	BFA	Burkina Faso	Africa and Middle East	Africa	Western Africa	ldc	11.3676	341.029	59475.8	191.131	8.50949	255.285	59414.3	143.223	0.059991	1.79973	980	61.2153	0.0061616	0.184848	70	88.0229	5.71382	0.059991	11.3676	171.415	30227.9	126.173	4.25782	0.0061616	8.50949	127.735	29742.2	115.623	1.6105	48.315	4529.74	355.539	1.09749	32.9248	4248.81	258.306	6.82398	204.719	51130	133.463	0.364247	10.9274	2596.67
37	BDI	Burundi	Africa and Middle East	Africa	Eastern Africa	ldc	1.66983	50.0949	8736.58	191.131	1.24999	37.4996	8727.56	143.223	2.57165	77.1494	10876.7	236.437	0.816207	24.4862	2780	293.6	2.12074	1.66983	2.57165	63.6222	9806.62	213.784	1.0331	0.816207	1.24999	30.9929	5753.78	218.411	0.236571	7.09714	665.387	355.539	0.161214	4.83643	624.121	258.306	13.154	394.62	53183.3	247.333	1.93912	58.1736	10003.3
38	CPV	Cabo Verde	Africa and Middle East	Africa	Western Africa	developing																		0	0					0	0
39	KHM	Cambodia	Asia and developing Pacific	South-East Asia and developing Pacific	South-East Asia	ldc	15.953	478.59	177959	89.6444	11.9753	359.259	135556	88.3422	98.7998	2964	147317	670.663	66.8765	2006.3	77183.3	866.463	57.3764	15.953	98.7998	1721.29	162638	380.154	39.4259	11.9753	66.8765	1182.78	106370	477.403	36.4648	1093.94	278400	130.98	5.39372	161.812	37450.5	144.022	78.4196	2352.59	350363	223.824	11.2259	336.778	60906.7
40	CMR	Cameroon	Africa and Middle East	Africa	Southern and middle Africa	developing	54.8318	1644.95	286881	191.131	41.0455	1231.36	286585	143.223	111.999	3359.97	242407	462.029	69.1693	2075.08	114237	605.491	83.4154	54.8318	111.999	2502.46	264644	326.58	55.1074	41.0455	69.1693	1653.22	200411	374.357	7.76824	233.047	21849.2	355.539	5.29376	158.813	20494.1	258.306	73.5402	2206.21	360247	204.138	12.2949	368.846	69080
41	CAN	Canada	Developed Countries	North America	USA & Canada	developed	0	0	0		0	0	0										0	0	0	0	0		0	0	0	0	0		790.877	23726.3	8.76933e+06	90.1866	101.719	3051.58	1.27144e+06	80.0031
42	CYM	Cayman Islands	Latin America and Caribbean	Latin America and Caribbean	Caribbean	developing	0.00603489	0.181047	44.191	136.564	0.00166477	0.049943	28.9692	57.4668									0.00603489	0.00603489	0.00603489	0.181047	44.191	136.564	0.00166477	0.00166477	0.00166477	0.049943	28.9692	57.4668	0.00822831	0.246849	43.0889	190.961	0.0021025	0.0630749	26.9311	78.0695
43	CAF	Central African Republic	Africa and Middle East	Africa	Southern and middle Africa	ldc	26.2238	786.714	137203	191.131	19.6304	588.911	137062	143.223	137.849	4135.46	426150	323.474	63.3046	1899.14	165980	381.399	82.0362	26.2238	137.849	2461.08	281677	257.302	41.4675	19.6304	63.3046	1244.02	151521	262.311	3.71523	111.457	10449.6	355.539	2.53179	75.9536	9801.5	258.306	79.0128	2370.38	409900	192.761	13.8899	416.697	85796.7
44	TCD	Chad	Africa and Middle East	Africa	Southern and middle Africa	ldc	0	0	0		0	0	0		3.03923	91.1769	16696.7	182.026	0.748799	22.464	3316.67	225.768	1.51961	0	3.03923	45.5884	8348.33	182.026	0.374399	0	0.748799	11.232	1658.33	225.768	8.88711	266.613	199248	44.6032	1.41406	42.4218	11190.2	126.366	34.5391	1036.17	242250	142.576	2.34277	70.283	16010
45	CHL	Chile	Latin America and Caribbean	Latin America and Caribbean	South America	developing	47.0407	1411.22	342248	137.446	27.5415	826.244	245425	112.219	0.0030572	0.091716	66.6667	45.858	0.0002941	0.008823	3.33333	88.23	23.5219	0.0030572	47.0407	705.657	171157	91.6521	13.7709	0.0002941	27.5415	413.126	122714	100.225	23.8639	715.917	121068	197.112	0.598323	17.9497	4531.94	132.024	1.25804	37.7411	7970	157.847	0.0841211	2.52363	620
46	CHN	China	Asia and developing Pacific	Eastern Asia	Eastern Asia	developing									76.4488	2293.47	213450	358.158	31.7852	953.555	76280	416.691	76.4488	76.4488	76.4488	2293.47	213450	358.158	31.7852	31.7852	31.7852	953.555	76280	416.691	402.635	12079	5.86075e+06	68.7002	20.3127	609.38	563437	36.0513	127.97	3839.09	527260	242.707	18.3741	551.222	93593.3
47	CXR	Christmas Island	Developed Countries	Asia-Pacific Developed	Asia-Pacific Developed (others)	developed																		0	0					0	0
48	CCK	Cocos (Keeling) Islands	Developed Countries	Asia-Pacific Developed	Asia-Pacific Developed (others)	developed																		0	0					0	0
49	COL	Colombia	Latin America and Caribbean	Latin America and Caribbean	South America	developing	99.8118	2994.35	726188	137.446	58.4379	1753.14	520747	112.219	374.368	11231.1	608753	614.976	258.933	7768	328587	788.022	237.09	99.8118	374.368	7112.7	667471	376.211	158.686	58.4379	258.933	4760.57	424667	450.121	50.6348	1519.04	256883	197.112	1.26953	38.086	9615.95	132.024	245.841	7375.24	1.00815e+06	243.855	37.9909	1139.73	178587
50	COM	Comoros	Africa and Middle East	Africa	Eastern Africa	ldc	0.0876941	2.63082	458.817	191.131	0.0656452	1.96936	458.343	143.223									0.0876941	0.0876941	0.0876941	2.63082	458.817	191.131	0.0656452	0.0656452	0.0656452	1.96936	458.343	143.223	0.012424	0.372719	34.944	355.539	0.00846646	0.253994	32.7768	258.306
51	COD	Congo, Dem. Rep.	Africa and Middle East	Africa	Southern and middle Africa	ldc	210.508	6315.24	1.10138e+06	191.131	157.58	4727.4	1.10024e+06	143.223	711.388	21341.7	1.54748e+06	459.707	453.141	13594.2	711313	637.049	460.948	210.508	711.388	13828.4	1.32443e+06	325.419	305.361	157.58	453.141	9160.82	905779	390.136	29.8235	894.705	83882.4	355.539	20.3236	609.707	78680.2	258.306	272.438	8173.15	1.30593e+06	208.617	50.9492	1528.48	295613
52	COG	Congo, Rep.	Africa and Middle East	Africa	Southern and middle Africa	developing	30.8466	925.399	161390	191.131	23.0909	692.727	161224	143.223	176.926	5307.77	195093	906.877	144.277	4328.3	124620	1157.73	103.886	30.8466	176.926	3116.59	178242	549.004	83.6838	23.0909	144.277	2510.51	142922	650.478	4.37017	131.105	12291.7	355.539	2.9781	89.343	11529.4	258.306	51.8617	1555.85	251910	205.874	8.80628	264.189	49640
53	COK	Cook Islands	Asia and developing Pacific	South-East Asia and developing Pacific	Developing Pacific	developing	0	0	0		0	0	0										0	0	0	0	0		0	0	0	0	0		0.00705224	0.211567	32.2523	218.658	0.000493782	0.0148135	0.902462	547.15
54	CRI	Costa Rica	Latin America and Caribbean	Latin America and Caribbean	Meso America	developing	5.74534	172.36	42070.7	136.564	1.58489	47.5467	27579.3	57.4668	15.4758	464.273	35950	430.481	7.79068	233.72	15383.3	506.436	10.6106	5.74534	15.4758	318.317	39010.4	283.522	4.68778	1.58489	7.79068	140.634	21481.3	281.951	7.83352	235.006	41021.5	190.961	2.00162	60.0486	25638.9	78.0695	12.3963	371.889	43886.7	282.461	2.65659	79.6976	12106.7
55	CIV	Côte d'Ivoire	Africa and Middle East	Africa	Western Africa	developing	17.4499	523.496	91298	191.131	13.0625	391.874	91203.7	143.223	55.5577	1666.73	208423	266.562	21.2401	637.203	61563.3	345.012	36.5038	17.4499	55.5577	1095.11	149861	228.846	17.1513	13.0625	21.2401	514.538	76383.5	244.118	2.47219	74.1657	6953.35	355.539	1.6847	50.5411	6522.12	258.306	96.8919	2906.76	480707	201.561	16.7235	501.704	93636.7
56	HRV	Croatia	Developed Countries	Europe	Southern Europe and eastern European Union	developed	0	0	0		0	0	0										0	0	0	0	0		0	0	0	0	0		1.12061	33.6184	22288.6	50.2775	0.254852	7.64555	10839.1	23.5123
57	CUB	Cuba	Latin America and Caribbean	Latin America and Caribbean	Caribbean	developing	7.98764	239.629	58490.2	136.564	2.20345	66.1034	38343	57.4668	33.4064	1002.19	64583.3	517.26	19.2819	578.458	27780	694.094	20.697	7.98764	33.4064	620.911	61536.8	326.912	10.7427	2.20345	19.2819	322.281	33061.5	375.78	10.8908	326.724	57031.4	190.961	2.78281	83.4844	35645.4	78.0695	46.9762	1409.29	213090	220.452	4.84249	145.275	25366.7
58	CUW	Curaçao	Latin America and Caribbean	Latin America and Caribbean	Caribbean	developing																		0	0					0	0
59	CYP	Cyprus	Developed Countries	Europe	Southern Europe and eastern European Union	developed	0	0	0		0	0	0										0	0	0	0	0		0	0	0	0	0		0.0268143	0.804428	601.173	44.6032	0.00426652	0.127996	33.7633	126.366
60	CZE	Czech Republic	Developed Countries	Europe	Southern Europe and eastern European Union	developed	0	0	0		0	0	0										0	0	0	0	0		0	0	0	0	0		2.38096	71.4287	62562.4	38.0573	1.47763	44.3288	27320.4	54.0851
61	DNK	Denmark	Developed Countries	Europe	Northern and western Europe	developed	0	0	0		0	0	0										0	0	0	0	0		0	0	0	0	0		0.560663	16.8199	11151.4	50.2775	0.127507	3.8252	5422.98	23.5123
62	DJI	Djibouti	Africa and Middle East	Africa	Eastern Africa	ldc	0.00166502	0.0499505	8.7114	191.131	0.00124638	0.0373915	8.7024	143.223									0.00166502	0.00166502	0.00166502	0.0499505	8.7114	191.131	0.00124638	0.00124638	0.00124638	0.0373915	8.7024	143.223	0.00023589	0.00707669	0.66347	355.539	0.00016075	0.00482249	0.622323	258.306
63	DMA	Dominica	Latin America and Caribbean	Latin America and Caribbean	Caribbean	developing	0.047413	1.42239	347.186	136.564	0.0130792	0.392376	227.596	57.4668									0.047413	0.047413	0.047413	1.42239	347.186	136.564	0.0130792	0.0130792	0.0130792	0.392376	227.596	57.4668	0.0646456	1.93937	338.527	190.961	0.0165182	0.495546	211.584	78.0695
64	DOM	Dominican Republic	Latin America and Caribbean	Latin America and Caribbean	Caribbean	developing	4.72636	141.791	34609.2	136.564	1.3038	39.114	22687.9	57.4668	11.1545	334.635	32006.7	348.506	4.45409	133.623	11366.7	391.855	7.94043	4.72636	11.1545	238.213	33307.9	242.535	2.87894	1.3038	4.45409	86.3683	17027.3	224.661	6.44419	193.326	33746	190.961	1.64662	49.3985	21091.7	78.0695	19.6638	589.915	81910	240.066	2.28928	68.6784	11536.7
65	ECU	Ecuador	Latin America and Caribbean	Latin America and Caribbean	South America	developing	27.2465	817.395	198234	137.446	15.9523	478.569	142153	112.219	71.9834	2159.5	136993	525.452	47.9808	1439.42	66206.7	724.712	49.615	27.2465	71.9834	1488.45	167614	331.449	31.9665	15.9523	47.9808	958.996	104180	418.466	13.8222	414.667	70123.6	197.112	0.346555	10.3967	2624.95	132.024	48.6718	1460.15	181337	268.406	8.84596	265.379	42143.3
66	EGY	Egypt, Arab Rep.	Africa and Middle East	Africa	North Africa	developing	0	0	0		0	0	0										0	0	0	0	0		0	0	0	0	0		0.0847936	2.54381	1901.06	44.6032	0.0134918	0.404755	106.768	126.366
67	SLV	El Salvador	Latin America and Caribbean	Latin America and Caribbean	Meso America	developing	0.569615	17.0885	4171.06	136.564	0.157132	4.71397	2734.32	57.4668	4.08493	122.548	13760	296.87	1.54198	46.2595	4253.33	362.535	2.32727	0.569615	4.08493	69.8182	8965.53	216.717	0.849558	0.157132	1.54198	25.4867	3493.82	210.001	0.776646	23.2994	4067.03	190.961	0.198448	5.95345	2541.94	78.0695	9.1378	274.134	34510	264.787	1.34192	40.2577	6426.67
68	GNQ	Equatorial Guinea	Africa and Middle East	Africa	Southern and middle Africa	developing	3.41935	102.581	17890.1	191.131	2.55963	76.7888	17871.6	143.223	8.86416	265.925	10540	841.002	6.98779	209.634	7876.67	887.15	6.14176	3.41935	8.86416	184.253	14215.1	516.067	4.77371	2.55963	6.98779	143.211	12874.2	515.187	0.484433	14.533	1362.53	355.539	0.330123	9.90368	1278.03	258.306	1.0188	30.5641	4476.67	227.581	0.243608	7.30823	1243.33
69	ERI	Eritrea	Africa and Middle East	Africa	Eastern Africa	ldc									0.00160777	0.048233	43.3333	37.1023	0.0001096	0.003288	0		0.00160777	0.00160777	0.00160777	0.048233	43.3333	37.1023	0.0001096	0.0001096	0.0001096	0.003288	0		0.87493	26.2479	19615.9	44.6032	0.139213	4.1764	1101.67	126.366	0.339033	10.171	2160	156.96	0.0300333	0.900998	236.667
70	EST	Estonia	Developed Countries	Europe	Northern and western Europe	developed	0	0	0		0	0	0										0	0	0	0	0		0	0	0	0	0		0.815117	24.4535	16212.4	50.2775	0.185375	5.56125	7884.17	23.5123
71	ETH	Ethiopia	Africa and Middle East	Africa	Eastern Africa	ldc									36.4146	1092.44	170430	213.663	12.5097	375.291	41463.3	301.705	36.4146	36.4146	36.4146	1092.44	170430	213.663	12.5097	12.5097	12.5097	375.291	41463.3	301.705	7.99942	239.982	179346	44.6032	1.27282	38.1845	10072.5	126.366	193.523	5805.68	1.05212e+06	183.935	24.1095	723.286	149833
72	FLK	Falkland Islands (Malvinas)	Latin America and Caribbean	Latin America and Caribbean	South America	developing	0	0	0		0	0	0										0	0	0	0	0		0	0	0	0	0
73	FRO	Faroe Islands	Developed Countries	Europe	Northern and western Europe	developed	0	0	0		0	0	0										0	0	0	0	0		0	0	0	0	0		2.04702e-05	0.000614106	0.407144	50.2775	4.65536e-06	0.000139661	0.197997	23.5123
74	FJI	Fiji	Asia and developing Pacific	South-East Asia and developing Pacific	Developing Pacific	developing	0	0	0		0	0	0										0	0	0	0	0		0	0	0	0	0		0.90582	27.1746	4142.63	218.658	0.0634235	1.9027	115.916	547.15
75	FIN	Finland	Developed Countries	Europe	Northern and western Europe	developed	0	0	0		0	0	0										0	0	0	0	0		0	0	0	0	0		3.53601	106.08	70329.8	50.2775	0.804163	24.1249	34201.8	23.5123
76	FRA	France	Developed Countries	Europe	Northern and western Europe	developed	0	0	0		0	0	0										0	0	0	0	0		0	0	0	0	0		13.3758	401.275	266040	50.2775	3.04195	91.2584	129377	23.5123
77	GUF	French Guiana	Latin America and Caribbean	Latin America and Caribbean	South America	developing	12.659	379.769	92101.3	137.446	7.4116	222.348	66045.6	112.219	28.3975	851.925	39306.7	722.46	21.0702	632.106	28430	741.125	20.5282	12.659	28.3975	615.847	65704	429.953	14.2409	7.4116	21.0702	427.227	47237.8	426.672	6.42194	192.658	32580.1	197.112	0.161013	4.83039	1219.58	132.024	3.65692	109.707	17576.7	208.055	0.627094	18.8128	3493.33
78	PYF	French Polynesia	Asia and developing Pacific	South-East Asia and developing Pacific	Developing Pacific	developing	0	0	0		0	0	0										0	0	0	0	0		0	0	0	0	0		0.619579	18.5874	2833.55	218.658	0.0433816	1.30145	79.2864	547.15
79	ATF	French Southern Territories	Africa and Middle East	Africa	Eastern Africa	developing	0	0	0		0	0	0										0	0	0	0	0		0	0	0	0	0
80	GAB	Gabon	Africa and Middle East	Africa	Southern and middle Africa	developing	40.3183	1209.55	210946	191.131	30.1811	905.434	210728	143.223	73.9168	2217.5	115707	638.829	51.6645	1549.93	75096.7	687.973	57.1175	40.3183	73.9168	1713.53	163327	414.98	40.9228	30.1811	51.6645	1227.68	142913	415.598	5.71206	171.362	16065.9	355.539	3.89255	116.776	15069.5	258.306	15.6172	468.517	74490	209.656	3.21487	96.446	17586.7
81	GMB	Gambia, The	Africa and Middle East	Africa	Western Africa	ldc	0.527225	15.8167	2758.45	191.131	0.394665	11.8399	2755.6	143.223	0.138578	4.15733	280	494.92	0.0828638	2.48591	113.333	731.151	0.332901	0.138578	0.527225	9.98703	1519.22	343.026	0.238764	0.0828638	0.394665	7.16293	1434.47	437.187	0.074694	2.24082	210.086	355.539	0.0509011	1.52703	197.057	258.306	1.5487	46.4611	11410	135.732	0.0896672	2.69001	646.667
82	GEO	Georgia	Eastern Europe and West-Central Asia	Eurasia	Eurasia	developing	0	0	0		0	0	0										0	0	0	0	0		0	0	0	0	0		1.82778	54.8334	48027.1	38.0573	1.13432	34.0297	20973	54.0851
83	DEU	Germany	Developed Countries	Europe	Northern and western Europe	developed	0	0	0		0	0	0										0	0	0	0	0		0	0	0	0	0		5.41496	162.449	107701	50.2775	1.23148	36.9443	52375.8	23.5123
84	GHA	Ghana	Africa and Middle East	Africa	Western Africa	developing	10.0464	301.391	52562.8	191.131	7.52041	225.612	52508.4	143.223	23.4283	702.85	94486.7	247.954	8.27149	248.145	28116.7	294.185	16.7374	10.0464	23.4283	502.121	73524.7	219.542	7.89595	7.52041	8.27149	236.879	40312.6	218.704	1.42331	42.6992	4003.24	355.539	0.969929	29.0979	3754.96	258.306	59.4291	1782.87	334380	177.729	8.23762	247.128	48493.3
85	GIB	Gibraltar	Developed Countries	Europe	Southern Europe and eastern European Union	developed	0	0	0		0	0	0										0	0	0	0	0		0	0	0	0	0		0	0			0	0
86	GRC	Greece	Developed Countries	Europe	Southern Europe and eastern European Union	developed	0	0	0		0	0	0										0	0	0	0	0		0	0	0	0	0		2.48117	74.4352	49349.6	50.2775	0.564272	16.9282	23999	23.5123
87	GRL	Greenland	Developed Countries	North America	Greenland, Bermuda + others	developed	0	0			0	0											0	0	0	0			0	0	0	0			0	0			0	0
88	GRD	Grenada	Latin America and Caribbean	Latin America and Caribbean	Caribbean	developing	0.00807345	0.242204	59.1185	136.564	0.00222712	0.0668135	38.7549	57.4668	0.0784412	2.35323	236.667	331.442	0.029599	0.88797	86.6667	341.527	0.0432573	0.00807345	0.0784412	1.29772	147.893	234.003	0.0159131	0.00222712	0.029599	0.477392	62.7108	199.497	0.0110078	0.330234	57.6441	190.961	0.00281271	0.0843813	36.0283	78.0695	0.0620025	1.86007	230	269.576	0.0123945	0.371834	60
89	GLP	Guadeloupe	Latin America and Caribbean	Latin America and Caribbean	Caribbean	developing	0.135393	4.06178	991.424	136.564	0.037349	1.12047	649.923	57.4668	28.9445	868.336	66346.7	436.262	15.5695	467.085	28293.3	550.289	14.54	0.135393	28.9445	436.199	33669	286.413	7.80343	0.037349	15.5695	234.103	14471.6	303.878	0.184602	5.53806	966.698	190.961	0.0471694	1.41508	604.198	78.0695	32.5457	976.371	119247	272.927	5.48681	164.604	25443.3
90	GUM	Guam	Asia and developing Pacific	South-East Asia and developing Pacific	Developing Pacific	developing	0	0	0		0	0	0										0	0	0	0	0		0	0	0	0	0		0.0065958	0.197874	30.1649	218.658	0.000461823	0.0138547	0.844053	547.15
91	GTM	Guatemala	Latin America and Caribbean	Latin America and Caribbean	Meso America	developing	6.66931	200.079	48836.6	136.564	1.83977	55.1932	32014.6	57.4668									6.66931	6.66931	6.66931	200.079	48836.6	136.564	1.83977	1.83977	1.83977	55.1932	32014.6	57.4668	9.09331	272.799	47618.6	190.961	2.32352	69.7056	29762.2	78.0695
92	GGY	Guernsey	Developed Countries	Europe	Northern and western Europe	developed	0	0	0		0	0	0										0	0	0	0	0		0	0	0	0	0		4.93258e-05	0.00147977	0.98107	50.2775	1.12177e-05	0.000336532	0.477101	23.5123
93	GIN	Guinea	Africa and Middle East	Africa	Western Africa	ldc	10.5219	315.657	55050.7	191.131	7.87638	236.291	54993.9	143.223	28.198	845.941	128570	219.321	8.72125	261.638	31916.7	273.251	19.36	10.5219	28.198	580.799	91810.4	205.226	8.29881	7.87638	8.72125	248.964	43455.3	208.237	1.49068	44.7203	4192.72	355.539	1.01584	30.4752	3932.7	258.306	77.202	2316.06	405383	190.442	10.7569	322.707	63260
94	GNB	Guinea-Bissau	Africa and Middle East	Africa	Western Africa	ldc	2.33247	69.9742	12203.6	191.131	1.74602	52.3807	12190.9	143.223	2.8403	85.2089	16826.7	168.797	0.570565	17.117	3143.33	181.516	2.58639	2.33247	2.8403	77.5916	14515.1	179.964	1.15829	0.570565	1.74602	34.7488	7667.14	162.369	0.330451	9.91353	929.436	355.539	0.22519	6.75569	871.794	258.306	8.96316	268.895	51286.7	174.766	1.01974	30.5922	6406.67
95	GUY	Guyana	Latin America and Caribbean	Latin America and Caribbean	South America	developing	35.7987	1073.96	260456	137.446	20.9594	628.783	186772	112.219	84.4074	2532.22	114937	734.382	62.8628	1885.88	78286.7	802.982	60.103	35.7987	84.4074	1803.09	187696	435.914	41.9111	20.9594	62.8628	1257.33	132529	457.601	18.1608	544.823	92134.1	197.112	0.455332	13.66	3448.87	132.024	20.3301	609.904	96446.7	210.792	3.02313	90.6939	16506.7
96	HTI	Haiti	Latin America and Caribbean	Latin America and Caribbean	Caribbean	ldc	0.13379	4.01369	979.685	136.564	0.0369068	1.1072	642.228	57.4668	3.13045	93.9134	11983.3	261.233	0.960973	28.8292	3350	286.858	1.63212	0.13379	3.13045	48.9636	6481.51	198.899	0.49894	0.0369068	0.960973	14.9682	1996.11	172.162	0.182416	5.47249	955.251	190.961	0.0466109	1.39833	597.044	78.0695	13.0799	392.396	57190	228.709	1.30559	39.1677	6723.33
97	HMD	Heard Island and McDonald Islands	Developed Countries	Asia-Pacific Developed	Asia-Pacific Developed (others)	developed	0	0	0		0	0	0										0	0	0	0	0		0	0	0	0	0		0	0			0	0
98	VAT	Holy See	Developed Countries	Europe	Southern Europe and eastern European Union	developed	0	0	0		0	0	0										0	0	0	0	0		0	0	0	0	0		0	0			0	0
99	HND	Honduras	Latin America and Caribbean	Latin America and Caribbean	Meso America	developing	14.9506	448.518	109477	136.564	4.12423	123.727	71767.2	57.4668	30.7842	923.527	76106.7	404.488	15.3243	459.728	30876.7	496.306	22.8674	14.9506	30.7842	686.023	92791.9	270.526	9.72425	4.12423	15.3243	291.728	51321.9	276.886	20.3845	611.535	106747	190.961	5.20864	156.259	66718.1	78.0695	31.9551	958.653	128993	247.727	4.58737	137.621	22936.7
100	HKG	Hong Kong SAR, China	Asia and developing Pacific	Eastern Asia	Eastern Asia	developing	0	0	0		0	0	0		0.206378	6.19133	710	290.673	0.0746477	2.23943	213.333	349.911	0.103189	0	0.206378	3.09566	355	290.673	0.0373239	0	0.0746477	1.11972	106.667	349.911	0	0			0	0			0.302404	9.07213	1226.67	246.525	0.0512468	1.5374	260
101	HUN	Hungary	Developed Countries	Europe	Southern Europe and eastern European Union	developed	0	0	0		0	0	0										0	0	0	0	0		0	0	0	0	0		1.10573	33.1719	21992.5	50.2775	0.251466	7.54399	10695.1	23.5123
102	ISL	Iceland	Developed Countries	Europe	Northern and western Europe	developed	0	0	0		0	0	0										0	0	0	0	0		0	0	0	0	0		0.0933204	2.79961	1856.11	50.2775	0.0212231	0.636692	902.637	23.5123
103	IND	India	Asia and developing Pacific	Southern Asia	India & Sri Lanka	developing	137.135	4114.06	820526	167.131	1.96385	58.9154	35870.1	54.7488	100.309	3009.28	323003	310.552	38.8919	1166.76	98546.7	394.654	118.722	100.309	137.135	3561.67	571765	238.842	20.4279	1.96385	38.8919	612.836	67208.4	224.702	145.587	4367.61	538649	270.282	38.2177	1146.53	454130	84.1559	510.155	15304.7	2712560	188.072	39.0743	1172.23	216457
104	IDN	Indonesia	Asia and developing Pacific	South-East Asia and developing Pacific	South-East Asia	developing	159.501	4785.03	1.77926e+06	89.6444	119.731	3591.94	1.35531e+06	88.3422	1036.36	31090.7	1430580	724.432	748.534	22456	839643	891.49	597.93	159.501	1036.36	17937.9	1.60492e+06	407.038	434.132	119.731	748.534	13024	1.09748e+06	489.916	364.582	10937.5	2.7835e+06	130.98	53.9274	1617.82	374438	144.022	297.893	8936.79	1.28417e+06	231.973	66.6779	2000.34	336960
105	IRN	Iran, Islamic Rep.	Africa and Middle East	Middle East	Middle East	developing	0	0	0		0	0	0										0	0	0	0	0		0	0	0	0	0		1.15933	34.7798	25992	44.6032	0.184465	5.53395	1459.77	126.366
106	IRQ	Iraq	Africa and Middle East	Middle East	Middle East	developing	0	0	0		0	0	0										0	0	0	0	0		0	0	0	0	0		0.344955	10.3486	7733.85	44.6032	0.054887	1.64661	434.351	126.366
107	IRL	Ireland	Developed Countries	Europe	Northern and western Europe	developed	0	0	0		0	0	0										0	0	0	0	0		0	0	0	0	0		0.609111	18.2733	12115	50.2775	0.138525	4.15574	5891.59	23.5123
108	IMN	Isle of Man	Developed Countries	Europe	Northern and western Europe	developed	0	0	0		0	0	0										0	0	0	0	0		0	0	0	0	0		0.000853336	0.0256001	16.9725	50.2775	0.000194067	0.005822	8.25384	23.5123
109	ISR	Israel	Africa and Middle East	Middle East	Middle East	developed	0	0	0		0	0	0										0	0	0	0	0		0	0	0	0	0		0.0875701	2.6271	1963.31	44.6032	0.0139336	0.418008	110.264	126.366
110	ITA	Italy	Developed Countries	Europe	Southern Europe and eastern European Union	developed	0	0	0		0	0	0										0	0	0	0	0		0	0	0	0	0		6.43161	192.948	127922	50.2775	1.46268	43.8805	62209.3	23.5123
111	JAM	Jamaica	Latin America and Caribbean	Latin America and Caribbean	Caribbean	developing	0.486143	14.5843	3559.83	136.564	0.134106	4.02318	2333.63	57.4668	3.20497	96.1492	7870	407.239	1.48347	44.5041	3233.33	458.805	1.84556	0.486143	3.20497	55.3668	5714.91	271.902	0.808788	0.134106	1.48347	24.2636	2783.48	258.136	0.662835	19.8851	3471.04	190.961	0.169367	5.08102	2169.44	78.0695	3.08607	92.582	12076.7	255.54	0.476174	14.2852	2356.67
112	JPN	Japan	Developed Countries	Asia-Pacific Developed	Asia-Pacific Developed (others)	developed	0	0	0		0	0	0										0	0	0	0	0		0	0	0	0	0		4.73599	142.08			1.42188	42.6563
113	JEY	Jersey	Developed Countries	Europe	Northern and western Europe	developed	0	0	0		0	0	0										0	0	0	0	0		0	0	0	0	0		0.000147977	0.00443932	2.94321	50.2775	3.36532e-05	0.0010096	1.4313	23.5123
114	JOR	Jordan	Africa and Middle East	Middle East	Middle East	developing	0	0	0		0	0	0										0	0	0	0	0		0	0	0	0	0		0.0147656	0.442967	331.042	44.6032	0.0023494	0.0704821	18.5921	126.366
115	KAZ	Kazakhstan	Eastern Europe and West-Central Asia	Eurasia	Eurasia	developing	0	0	0		0	0	0										0	0	0	0	0		0	0	0	0	0		1.10053	33.0158	28917.6	38.0573	0.682988	20.4896	12628	54.0851
116	KEN	Kenya	Africa and Middle East	Africa	Eastern Africa	developing	10.8837	326.511	56943.7	191.131	8.14722	244.417	56884.9	143.223	12.1747	365.242	62430	195.014	4.27313	128.194	13036.7	327.778	11.5292	10.8837	12.1747	345.877	59686.9	193.072	6.21018	4.27313	8.14722	186.305	34960.8	235.5	1.54194	46.2581	4336.9	355.539	1.05077	31.5231	4067.93	258.306	86.4893	2594.68	459750	188.123	10.2565	307.695	57046.7
117	KIR	Kiribati	Asia and developing Pacific	South-East Asia and developing Pacific	Developing Pacific	ldc	0	0	0		0	0	0										0	0	0	0	0		0	0	0	0	0		0.00567448	0.170234	25.9514	218.658	0.000397315	0.0119194	0.726153	547.15
118	PRK	Korea, Dem. People's Rep.	Asia and developing Pacific	Eastern Asia	Eastern Asia	developing	0	0	0		0	0	0										0	0	0	0	0		0	0	0	0	0		8.56086	256.826	201989	42.3827	2.25039	67.5117	92186.1	24.4114
119	KOR	Korea, Rep.	Asia and developing Pacific	Eastern Asia	Eastern Asia	developing	0	0	0		0	0	0										0	0	0	0	0		0	0	0	0	0		5.68175	170.452	134058	42.3827	1.49356	44.8068	61182.9	24.4114
120	KWT	Kuwait	Africa and Middle East	Middle East	Middle East	developing	0	0	0		0	0	0										0	0	0	0	0		0	0	0	0	0		0.00648809	0.194643	145.462	44.6032	0.00103235	0.0309704	8.16951	126.366
121	KGZ	Kyrgyz Republic	Eastern Europe and West-Central Asia	Eurasia	Eurasia	developing	0	0	0		0	0	0										0	0	0	0	0		0	0	0	0	0		3.24447	97.334	85252.1	38.0573	2.01352	60.4057	37228.8	54.0851
122	LAO	Lao PDR	Asia and developing Pacific	South-East Asia and developing Pacific	South-East Asia	ldc	28.1122	843.365	313597	89.6444	21.1027	633.081	238875	88.3422	93.3416	2800.25	191247	488.069	51.0955	1532.86	94760	539.209	60.7269	28.1122	93.3416	1821.81	252422	288.857	36.0991	21.1027	51.0955	1082.97	166817	313.776	64.2578	1927.73	490593	130.98	9.50475	285.142	65994.9	144.022	47.7099	1431.3	195437	244.12	10.0175	300.524	51620
123	LVA	Latvia	Developed Countries	Europe	Northern and western Europe	developed	0	0	0		0	0	0										0	0	0	0	0		0	0	0	0	0		1.50911	45.2732	30015.6	50.2775	0.343203	10.2961	14596.8	23.5123
124	LBN	Lebanon	Africa and Middle East	Middle East	Middle East	developing	0	0	0		0	0	0										0	0	0	0	0		0	0	0	0	0		0.0166793	0.500378	373.948	44.6032	0.0026539	0.0796171	21.0018	126.366
125	LSO	Lesotho	Africa and Middle East	Africa	Southern and middle Africa	ldc	0.112788	3.38364	590.109	191.131	0.0844297	2.53289	589.499	143.223									0.112788	0.112788	0.112788	3.38364	590.109	191.131	0.0844297	0.0844297	0.0844297	2.53289	589.499	143.223	0.0159791	0.479373	44.9433	355.539	0.0108891	0.326674	42.156	258.306
126	LBR	Liberia	Africa and Middle East	Africa	Western Africa	ldc	9.4629	283.887	49510.1	191.131	7.08365	212.51	49458.9	143.223	39.5759	1187.28	55106.7	718.17	29.2363	877.089	38793.3	753.642	24.5194	9.4629	39.5759	735.583	52308.4	454.65	18.16	7.08365	29.2363	544.799	44126.1	448.433	1.34065	40.2194	3770.74	355.539	0.913599	27.408	3536.89	258.306	5.52977	165.893	24000	230.407	1.28647	38.5942	6840
127	LBY	Libya	Africa and Middle East	Africa	North Africa	developing	0	0	0		0	0	0										0	0	0	0	0		0	0	0	0	0		0.0450126	1.35038	1009.18	44.6032	0.00716212	0.214864	56.6778	126.366
128	LIE	Liechtenstein	Developed Countries	Europe	Northern and western Europe	developed	0	0	0		0	0	0										0	0	0	0	0		0	0	0	0	0		0.00193815	0.0581444	38.549	50.2775	0.000440776	0.0132233	18.7466	23.5123
129	LTU	Lithuania	Developed Countries	Europe	Northern and western Europe	developed	0	0	0		0	0	0										0	0	0	0	0		0	0	0	0	0		1.10378	33.1133	21953.7	50.2775	0.251022	7.53067	10676.2	23.5123
130	LUX	Luxembourg	Developed Countries	Europe	Northern and western Europe	developed	0	0	0		0	0	0										0	0	0	0	0		0	0	0	0	0		0.0412874	1.23862	821.191	50.2775	0.00938964	0.281689	399.35	23.5123
131	MAC	Macao SAR, China	Asia and developing Pacific	Eastern Asia	Eastern Asia	developing																		0	0					0	0
132	MKD	Macedonia, FYR	Eastern Europe and West-Central Asia	Eurasia	Eurasia	developed	0	0	0		0	0	0										0	0	0	0	0		0	0	0	0	0		0.639449	19.1835	16802.3	38.0573	0.396843	11.9053	7337.39	54.0851
133	MDG	Madagascar	Africa and Middle East	Africa	Eastern Africa	ldc	19.1103	573.31	99985.6	191.131	14.3054	429.163	99882.3	143.223	63.0576	1891.73	172353	365.862	32.5797	977.392	63490	513.148	41.0839	19.1103	63.0576	1232.52	136169	278.496	23.4426	14.3054	32.5797	703.278	81686.2	328.185	2.70744	81.2231	7615.01	355.539	1.84501	55.3504	7142.74	258.306	201.576	6047.29	939247	214.615	20.1346	604.037	108030
134	MWI	Malawi	Africa and Middle East	Africa	Eastern Africa	ldc	5.0539	151.617	26442.1	191.131	3.78321	113.496	26414.8	143.223	7.79362	233.808	29536.7	263.862	2.68375	80.5125	8153.33	329.16	6.42376	5.0539	7.79362	192.713	27989.4	227.497	3.23348	2.68375	3.78321	97.0043	17284.1	236.191	0.716007	21.4802	2013.86	355.539	0.487931	14.6379	1888.97	258.306	33.0258	990.774	203090	162.617	3.17425	95.2274	20180
135	MYS	Malaysia	Asia and developing Pacific	South-East Asia and developing Pacific	South-East Asia	developing	34.6805	1040.41	386867	89.6444	26.0333	780.998	294687	88.3422	190.553	5716.59	247847	768.834	138.439	4153.17	155403	890.837	112.617	34.6805	190.553	3378.5	317357	429.239	82.2362	26.0333	138.439	2467.09	225045	489.59	79.2713	2378.14	605218	130.98	11.7255	351.765	81414.3	144.022	36.8319	1104.96	179170	205.569	10.0489	301.468	54316.7
136	MDV	Maldives	Asia and developing Pacific	Southern Asia	Rest of Southern Asia	developing	0	0	0		0	0	0										0	0	0	0	0		0	0	0	0	0		0.000418127	0.0125438	9.37436	44.6032	6.65297e-05	0.00199589	0.526486	126.366
137	MLI	Mali	Africa and Middle East	Africa	Western Africa	ldc	12.879	386.371	67383.3	191.131	9.64086	289.226	67313.7	143.223	1.04878	31.4635	3070	341.624	0.710898	21.3269	736.667	965.02	6.96391	1.04878	12.879	208.917	35226.7	266.377	5.17588	0.710898	9.64086	155.276	34025.2	554.121	1.82462	54.7387	5131.99	355.539	1.24341	37.3023	4813.71	258.306	11.5523	346.568	83603.3	138.18	0.787313	23.6194	5603.33
138	MLT	Malta	Developed Countries	Europe	Southern Europe and eastern European Union	developed	0	0	0		0	0	0										0	0	0	0	0		0	0	0	0	0		0.000251446	0.00754338	5.00116	50.2775	5.71842e-05	0.00171553	2.4321	23.5123
139	MHL	Marshall Islands	Asia and developing Pacific	South-East Asia and developing Pacific	Developing Pacific	developing	0	0	0		0	0	0										0	0	0	0	0		0	0	0	0	0		0.00845377	0.253613	38.662	218.658	0.000591915	0.0177574	1.08181	547.15
140	MTQ	Martinique	Latin America and Caribbean	Latin America and Caribbean	Caribbean	developing	0.0824672	2.47401	603.873	136.564	0.0227491	0.682474	395.866	57.4668									0.0824672	0.0824672	0.0824672	2.47401	603.873	136.564	0.0227491	0.0227491	0.0227491	0.682474	395.866	57.4668	0.11244	3.37321	588.812	190.961	0.0287307	0.861922	368.015	78.0695
141	MRT	Mauritania	Africa and Middle East	Africa	Western Africa	ldc	0.722506	21.6752	3780.16	191.131	0.540847	16.2254	3776.26	143.223	0.0039426	0.118278	20	197.13	0.0012926	0.038778	3.33333	387.78	0.363224	0.0039426	0.722506	10.8967	1900.08	194.13	0.27107	0.0012926	0.540847	8.13209	1889.8	265.501	0.10236	3.07081	287.901	355.539	0.0697546	2.09264	270.046	258.306	0.101583	3.0475	576.667	176.156	0.0117088	0.351264	90
142	MUS	Mauritius	Africa and Middle East	Africa	Eastern Africa	developing	0.0279365	0.838094	146.164	191.131	0.0209124	0.627373	146.013	143.223									0.0279365	0.0279365	0.0279365	0.838094	146.164	191.131	0.0209124	0.0209124	0.0209124	0.627373	146.013	143.223	0.00395787	0.118736	11.132	355.539	0.00269714	0.0809141	10.4416	258.306
143	MYT	Mayotte	Africa and Middle East	Africa	Eastern Africa	developing	0.0343555	1.03066	179.748	191.131	0.0257175	0.771525	179.563	143.223									0.0343555	0.0343555	0.0343555	1.03066	179.748	191.131	0.0257175	0.0257175	0.0257175	0.771525	179.563	143.223	0.00486727	0.146018	13.6898	355.539	0.00331686	0.0995058	12.8408	258.306
144	MEX	Mexico	Latin America and Caribbean	Latin America and Caribbean	Meso America	developing	29.8851	896.554	218836	136.564	8.24402	247.321	143457	57.4668	172.414	5172.41	480690	358.68	81.6717	2450.15	173123	471.755	101.149	29.8851	172.414	3034.48	349763	247.622	44.9579	8.24402	81.6717	1348.74	158290	264.611	40.7471	1222.41	213379	190.961	10.4117	312.35	133364	78.0695	318.04	9541.2	1275270	249.39	40.4716	1214.15	190910
145	FSM	Micronesia, Fed. Sts.	Asia and developing Pacific	South-East Asia and developing Pacific	Developing Pacific	developing	0	0	0		0	0	0										0	0	0	0	0		0	0	0	0	0
146	MDA	Moldova	Eastern Europe and West-Central Asia	Eurasia	Eurasia	developed	0	0	0		0	0	0										0	0	0	0	0		0	0	0	0	0		0.794641	23.8392	20880.1	38.0573	0.493156	14.7947	9118.14	54.0851
147	MCO	Monaco	Developed Countries	Europe	Northern and western Europe	developed	0	0	0		0	0	0										0	0	0	0	0		0	0	0	0	0
148	MNG	Mongolia	Asia and developing Pacific	Eastern Asia	Eastern Asia	developing	0	0	0		0	0	0										0	0	0	0	0		0	0	0	0	0		28.4917	854.752	414726	68.7002	1.43739	43.1217	39870.6	36.0513
149	MNE	Montenegro	Developed Countries	Europe	Southern and eastern Europe	developed	0	0	0		0	0	0										0	0	0	0	0		0	0	0	0	0		1.68072	50.4215	33428.8	50.2775	0.382231	11.4669	16256.6	23.5123
150	MSR	Montserrat	Latin America and Caribbean	Latin America and Caribbean	Caribbean	developing	0.00118797	0.0356391	8.69902	136.564	0.00032771	0.0098313	5.7026	57.4668									0.00118797	0.00118797	0.00118797	0.0356391	8.69902	136.564	0.00032771	0.00032771	0.00032771	0.0098313	5.7026	57.4668	0.00161975	0.0485924	8.48206	190.961	0.000413877	0.0124163	5.30139	78.0695
151	MAR	Morocco	Africa and Middle East	Africa	North Africa	developing	0	0	0		0	0	0										0	0	0	0	0		0	0	0	0	0		2.92527	87.758	65584.2	44.6032	0.46545	13.9635	3683.36	126.366
152	MOZ	Mozambique	Africa and Middle East	Africa	Eastern Africa	ldc	45.8704	1376.11	239995	191.131	34.3373	1030.12	239747	143.223	85.9321	2577.96	348803	246.363	29.1885	875.654	97800	298.45	65.9013	45.8704	85.9321	1977.04	294399	218.747	31.7629	29.1885	34.3373	952.886	168773	220.837	6.49864	194.959	18278.3	355.539	4.42858	132.857	17144.7	258.306	221.98	6659.41	1139810	194.752	30.4435	913.304	178383
153	MMR	Myanmar	Asia and developing Pacific	South-East Asia and developing Pacific	South-East Asia	ldc	56.9463	1708.39	635246	89.6444	42.7474	1282.42	483884	88.3422	166.014	4980.43	322893	514.146	94.4822	2834.47	159487	592.414	111.48	56.9463	166.014	3344.41	479070	301.895	68.6148	42.7474	94.4822	2058.44	321685	340.378	130.166	3904.97	993785	130.98	19.2536	577.607	133685	144.022	151.427	4542.8	634827	238.532	25.7848	773.545	134530
154	NAM	Namibia	Africa and Middle East	Africa	Southern and middle Africa	developing	12.9182	387.546	67588.2	191.131	9.67018	290.105	67518.4	143.223	0.151509	4.54527	1476.67	102.602	0.0310016	0.930047	170	182.362	6.53485	0.151509	12.9182	196.045	34532.4	146.866	4.85059	0.0310016	9.67018	145.518	33844.2	162.793	1.83017	54.9051	5147.59	355.539	1.24719	37.4157	4828.35	258.306	10.3294	309.881	77240	133.731	0.668501	20.055	5063.33
155	NRU	Nauru	Asia and developing Pacific	South-East Asia and developing Pacific	Developing Pacific	developing	0	0	0		0	0	0										0	0	0	0	0		0	0	0	0	0
156	NPL	Nepal	Asia and developing Pacific	Southern Asia	Rest of Southern Asia	ldc	11.327	339.81	67773.3	167.131	0.162209	4.86626	2962.78	54.7488									11.327	11.327	11.327	339.81	67773.3	167.131	0.162209	0.162209	0.162209	4.86626	2962.78	54.7488	12.0251	360.753	44491	270.282	3.15669	94.7006	37510	84.1559
157	NLD	Netherlands	Developed Countries	Europe	Northern and western Europe	developed	0	0	0		0	0	0										0	0	0	0	0		0	0	0	0	0		0.213929	6.41787	4254.96	50.2775	0.048652	1.45956	2069.21	23.5123
158	ANT	Netherlands Antilles	Latin America and Caribbean	Latin America and Caribbean	Caribbean	developing	0.000560722	0.0168217	4.10594	136.564	0.000154679	0.00464037	2.69163	57.4668									0.000560722	0.000560722	0.000560722	0.0168217	4.10594	136.564	0.000154679	0.000154679	0.000154679	0.00464037	2.69163	57.4668	0.000764521	0.0229356	4.00353	190.961	0.00019535	0.0058605	2.50226	78.0695
159	NCL	New Caledonia	Asia and developing Pacific	South-East Asia and developing Pacific	Developing Pacific	developing	0	0	0		0	0	0										0	0	0	0	0		0	0	0	0	0		0.234151	7.02453	1070.85	218.658	0.0163947	0.491842	29.9639	547.15
160	NZL	New Zealand	Developed Countries	Asia-Pacific Developed	Australia & New Zealand	developed	0	0	0		0	0	0										0	0	0	0	0		0	0	0	0	0		5.85359	175.608	26770.5	218.658	0.409855	12.2957	749.073	547.15
161	NIC	Nicaragua	Latin America and Caribbean	Latin America and Caribbean	Meso America	developing	6.94533	208.36	50857.7	136.564	1.91592	57.4775	33339.5	57.4668	33.301	999.03	94046.7	354.09	14.582	437.461	35243.3	413.753	20.1232	6.94533	33.301	603.695	72452.2	245.327	8.24898	1.91592	14.582	247.469	34291.4	235.61	9.46965	284.09	49589.3	190.961	2.41968	72.5904	30994	78.0695	40.2314	1206.94	158573	253.708	5.76661	172.998	28546.7
162	NER	Niger	Africa and Middle East	Africa	Western Africa	ldc									0.00602437	0.180731	56.6667	106.312	0.00190257	0.057077	6.66667	285.385	0.00602437	0.00602437	0.00602437	0.180731	56.6667	106.312	0.00190257	0.00190257	0.00190257	0.057077	6.66667	285.385	0.928012	27.8403	20805.9	44.6032	0.147659	4.42978	1168.51	126.366	0.414106	12.4232	2966.67	139.586	0.0280357	0.84107	206.667
163	NGA	Nigeria	Africa and Middle East	Africa	Western Africa	developing	69.2634	2077.9	362387	191.131	51.8485	1555.46	362013	143.223	61.5435	1846.31	167387	367.673	33.9658	1018.97	57640	589.275	65.4034	61.5435	69.2634	1962.1	264887	279.402	42.9072	33.9658	51.8485	1287.22	209826	366.249	9.81282	294.384	27599.8	355.539	6.68706	200.612	25888.1	258.306	168.316	5049.48	986377	170.641	20.7628	622.883	123703
164	NIU	Niue	Asia and developing Pacific	South-East Asia and developing Pacific	Developing Pacific	developing	0	0	0		0	0	0										0	0	0	0	0		0	0	0	0	0		0.0300612	0.901837	137.48	218.658	0.00210482	0.0631446	3.84688	547.15
165	NFK	Norfolk Island	Developed Countries	Asia-Pacific Developed	Asia-Pacific Developed (others)	developed	0	0	0		0	0	0										0	0	0	0	0		0	0	0	0	0		0.000214836	0.00644509	0.982521	218.658	1.50424e-05	0.000451271	0.0274922	547.15
166	MNP	Northern Mariana Islands	Asia and developing Pacific	South-East Asia and developing Pacific	Developing Pacific	developing	0	0	0		0	0	0										0	0	0	0	0		0	0	0	0	0		0.0463846	1.39154	212.133	218.658	0.00324775	0.0974325	5.93576	547.15
167	NOR	Norway	Developed Countries	Europe	Northern and western Europe	developed	0	0	0		0	0	0										0	0	0	0	0		0	0	0	0	0		2.01376	60.4128	40052.9	50.2775	0.457972	13.7392	19478	23.5123
168	OMN	Oman	Africa and Middle East	Middle East	Middle East	developing	0	0	0		0	0	0										0	0	0	0	0		0	0	0	0	0		0.000836253	0.0250876	18.7487	44.6032	0.000133059	0.00399178	1.05297	126.366
169	PAK	Pakistan	Asia and developing Pacific	Southern Asia	Rest of Southern Asia	developing	14.7189	441.566	88067.8	167.131	0.210782	6.32345	3849.97	54.7488									14.7189	14.7189	14.7189	441.566	88067.8	167.131	0.210782	0.210782	0.210782	6.32345	3849.97	54.7488	15.626	468.78	57813.7	270.282	4.10195	123.058	48742.2	84.1559
170	PLW	Palau	Asia and developing Pacific	South-East Asia and developing Pacific	Developing Pacific	developing	0	0	0		0	0	0										0	0	0	0	0		0	0	0	0	0		0.038971	1.16913	178.228	218.658	0.00272866	0.0818598	4.98704	547.15
171	PAN	Panama	Latin America and Caribbean	Latin America and Caribbean	Meso America	developing	7.23037	216.911	52945	136.564	1.99455	59.8364	34707.8	57.4668	16.1095	483.285	42756.7	376.772	7.79496	233.849	17470	446.191	11.6699	7.23037	16.1095	350.098	47850.8	256.668	4.89475	1.99455	7.79496	146.843	26088.9	251.829	9.8583	295.749	51624.5	190.961	2.51899	75.5697	32266	78.0695	17.7436	532.308	66250	267.828	2.8232	84.6959	13436.7
172	PNG	Papua New Guinea	Asia and developing Pacific	South-East Asia and developing Pacific	Developing Pacific	developing	44.4863	1334.59	496253	89.6444	33.3942	1001.82	378009	88.3422	255.47	7664.1	315497	809.739	194.803	5844.1	222957	873.727	149.978	44.4863	255.47	4499.34	405875	449.692	114.099	33.3942	194.803	3422.96	300483	481.035	101.685	3050.56	776343	130.98	15.0409	451.226	104434	144.022	43.1945	1295.83	179357	240.83	10.8873	326.62	55536.7
173	PRY	Paraguay	Latin America and Caribbean	Latin America and Caribbean	South America	developing	83.6591	2509.77	608668	137.446	48.9808	1469.43	436474	112.219	56.2002	1686.01	197140	285.078	20.3694	611.083	62116.7	327.922	69.9297	56.2002	83.6591	2097.89	402904	211.262	34.6751	20.3694	48.9808	1040.25	249295	220.071	42.4405	1273.22	215311	197.112	1.06408	31.9225	8059.79	132.024	59.3394	1780.18	323137	183.636	6.79027	203.708	41370
174	PER	Peru	Latin America and Caribbean	Latin America and Caribbean	South America	developing	112.219	3366.56	816455	137.446	65.7019	1971.06	585477	112.219	321.479	9644.38	355793	903.556	265.15	7954.51	238350	1112.44	216.849	112.219	321.479	6505.47	586124	520.501	165.426	65.7019	265.15	4962.79	411914	612.33	56.9288	1707.87	288814	197.112	1.42734	42.8201	10811.2	132.024	174.977	5249.32	858887	203.726	19.7531	592.592	109057
175	PHL	Philippines	Asia and developing Pacific	South-East Asia and developing Pacific	South-East Asia	developing	15.2201	456.602	169783	89.6444	11.4251	342.753	129328	88.3422	102.792	3083.76	248773	413.196	50.6164	1518.49	103320	489.9	59.0061	15.2201	102.792	1770.18	209278	251.42	31.0208	11.4251	50.6164	930.623	116324	289.121	34.7895	1043.68	265609	130.98	5.14591	154.377	35729.9	144.022	91.8014	2754.04	357883	256.512	17.6663	529.989	88036.7
176	PCN	Pitcairn	Asia and developing Pacific	South-East Asia and developing Pacific	Developing Pacific	developing	0	0	0		0	0	0										0	0	0	0	0		0	0	0	0	0		0.00163462	0.0490387	7.4757	218.658	0.000114453	0.00343358	0.20918	547.15
177	POL	Poland	Developed Countries	Europe	Southern and eastern Europe	developed	0	0	0		0	0	0										0	0	0	0	0		0	0	0	0	0		5.12508	153.752	101936	50.2775	1.16555	34.9666	49572	23.5123
178	PRT	Portugal	Developed Countries	Europe	Southern and eastern Europe	developed	0	0	0		0	0	0										0	0	0	0	0		0	0	0	0	0		1.59988	47.9965	31821	50.2775	0.363847	10.9154	15474.8	23.5123
179	PRI	Puerto Rico	Latin America and Caribbean	Latin America and Caribbean	Caribbean	developing	0.587525	17.6257	4302.2	136.564	0.162073	4.86218	2820.29	57.4668	2.92393	87.718	7173.33	407.611	1.38039	41.4118	2893.33	477.094	1.75573	0.587525	2.92393	52.6719	5737.77	272.088	0.771233	0.162073	1.38039	23.137	2856.81	267.28	0.801065	24.0319	4194.9	190.961	0.204688	6.14063	2621.87	78.0695	3.30935	99.2806	13200	250.708	0.406069	12.1821	1993.33
180	QAT	Qatar	Africa and Middle East	Middle East	Middle East	developing	0	0	0		0	0	0										0	0	0	0	0		0	0	0	0	0
181	REU	Réunion	Africa and Middle East	Africa	Eastern Africa	developing	0.0976552	2.92965	510.934	191.131	0.0731018	2.19305	510.406	143.223									0.0976552	0.0976552	0.0976552	2.92965	510.934	191.131	0.0731018	0.0731018	0.0731018	2.19305	510.406	143.223	0.0138352	0.415056	38.9133	355.539	0.00942815	0.282845	36.4999	258.306
182	ROU	Romania	Developed Countries	Europe	Southern and eastern Europe	developed	0	0	0		0	0	0										0	0	0	0	0		0	0	0	0	0		5.96522	178.956	118646	50.2775	1.35662	40.6985	57698.2	23.5123
183	RUS	Russian Federation	Eastern Europe and West-Central Asia	Eurasia	Eurasia	developed	0	0	0		0	0	0										0	0	0	0	0		0	0	0	0	0		142.383	4271.49	7.32764e+06	19.4309	17.3301	519.902	959060	18.0698
184	RWA	Rwanda	Africa and Middle East	Africa	Eastern Africa	ldc	1.80178	54.0535	9426.96	191.131	1.34876	40.4628	9417.22	143.223	2.47677	74.3032	8250	300.215	1.07648	32.2944	2496.67	431.166	2.13928	1.80178	2.47677	64.1783	8838.48	245.673	1.21262	1.07648	1.34876	36.3786	5956.94	287.195	0.255266	7.65797	717.967	355.539	0.173954	5.21861	673.441	258.306	12.5332	375.996	50660	247.399	1.9802	59.406	9690
185	BLM	Saint Barthélemy	Latin America and Caribbean	Latin America and Caribbean	Caribbean	developing	0	0	0		0	0	0										0	0	0	0	0		0	0	0	0	0
186	SHN	Saint Helena, Ascension and Tristan da Cunha	Africa and Middle East	Africa	Western Africa	developing	0	0	0		0	0	0										0	0	0	0	0		0	0	0	0	0
187	SPM	Saint Pierre and Miquelon	Developed Countries	North America	Greenland, Bermuda + others	developed	0.0033473	0.100419	24.5109	136.564	0.000923376	0.0277013	16.068	57.4668									0.0033473	0.0033473	0.0033473	0.100419	24.5109	136.564	0.000923376	0.000923376	0.000923376	0.0277013	16.068	57.4668	0.0045639	0.136917	23.8996	190.961	0.00116617	0.034985	14.9375	78.0695
188	WSM	Samoa	Asia and developing Pacific	South-East Asia and developing Pacific	Developing Pacific	developing	0	0	0		0	0	0										0	0	0	0	0		0	0	0	0	0		0.0798631	2.39589	365.241	218.658	0.00559184	0.167755	10.2199	547.15
189	SMR	San Marino	Developed Countries	Europe	Southern and eastern Europe	developed	0	0	0		0	0	0										0	0	0	0	0		0	0	0	0	0
190	STP	São Tomé and Principe	Africa and Middle East	Africa	Southern and middle Africa	ldc	0	0	0		0	0	0										0	0	0	0	0		0	0	0	0	0
191	SAU	Saudi Arabia	Africa and Middle East	Middle East	Middle East	developing	0	0	0		0	0	0		3.03667e-05	0.000911	0		2.33333e-06	7e-05	0		1.51833e-05	0	3.03667e-05	0.0004555	0		1.16667e-06	0	2.33333e-06	3.5e-05	0		0.041433	1.24299	928.925	44.6032	0.00659257	0.197777	52.1706	126.366	0.0105618	0.316854	76.6667	137.763	0.000693433	0.020803	3.33333
192	SEN	Senegal	Africa and Middle East	Africa	Western Africa	ldc	8.72633	261.79	45656.3	191.131	6.53228	195.968	45609.2	143.223	1.33582	40.0747	2896.67	461.159	0.705791	21.1737	1136.67	620.93	5.03108	1.33582	8.72633	150.932	24276.5	326.145	3.61903	0.705791	6.53228	108.571	23372.9	382.077	1.23629	37.0888	3477.24	355.539	0.842487	25.2746	3261.58	258.306	11.3222	339.667	82356.7	137.478	0.743441	22.3032	5373.33
193	SRB	Serbia	Developed Countries	Europe	Southern and eastern Europe	developed	0	0	0		0	0	0										0	0	0	0	0		0	0	0	0	0		2.67648	80.2943	53234.1	50.2775	0.608688	18.2606	25888.1	23.5123
194	SCG	Serbia and Montenegro	Developed Countries	Europe	Southern and eastern Europe	developed	0	0	0		0	0	0										0	0	0	0	0		0	0	0	0	0		1.68072	50.4215	33428.8	50.2775	0.382231	11.4669	16256.6	23.5123
195	SYC	Seychelles	Africa and Middle East	Africa	Eastern Africa	developing	0.0299703	0.899109	156.805	191.131	0.0224349	0.673047	156.643	143.223									0.0299703	0.0299703	0.0299703	0.899109	156.805	191.131	0.0224349	0.0224349	0.0224349	0.673047	156.643	143.223	0.00424601	0.12738	11.9425	355.539	0.00289349	0.0868048	11.2018	258.306
196	SLE	Sierra Leone	Africa and Middle East	Africa	Western Africa	ldc	5.09398	152.819	26651.8	191.131	3.81321	114.396	26624.3	143.223	19.2121	576.362	52320	367.203	8.93681	268.104	21800	409.945	12.153	5.09398	19.2121	364.591	39485.9	279.167	6.37501	3.81321	8.93681	191.25	24212.1	276.584	0.721685	21.6505	2029.83	355.539	0.4918	14.754	1903.94	258.306	10.3759	311.277	37853.3	274.108	3.28621	98.5863	16380
197	SGP	Singapore	Asia and developing Pacific	South-East Asia and developing Pacific	South-East Asia	developing	0.0130964	0.392891	146.092	89.6444	0.00983093	0.294928	111.282	88.3422	0.116446	3.49339	463.333	251.323	0.0320873	0.962618	123.333	260.167	0.0647713	0.0130964	0.116446	1.94314	304.713	170.484	0.0209591	0.00983093	0.0320873	0.628773	117.308	174.255	0.0299352	0.898056	228.548	130.98	0.00442789	0.132837	30.7445	144.022	0.26426	7.92779	1060	249.302	0.043993	1.31979	230
198	SXM	Sint Maarten (Dutch part)	Latin America and Caribbean	Latin America and Caribbean	Caribbean	developing		0				0												0	0	0				0	0	0
199	SVK	Slovak Republic	Developed Countries	Europe	Southern and eastern Europe	developed	0	0	0		0	0	0										0	0	0	0	0		0	0	0	0	0		0.958886	28.7666	19071.9	50.2775	0.218071	6.54213	9274.77	23.5123
200	SVN	Slovenia	Developed Countries	Europe	Southern and eastern Europe	developed	0	0	0		0	0	0										0	0	0	0	0		0	0	0	0	0		0.612568	18.377	12183.7	50.2775	0.139311	4.17933	5925.03	23.5123
201	SLB	Solomon Islands	Asia and developing Pacific	South-East Asia and developing Pacific	Developing Pacific	ldc	0	0	0		0	0	0		2.81643	84.4929	3563.33	790.392	2.1851	65.5531	2716.67	804.333	1.40821	0	2.81643	42.2464	1781.67	790.392	1.09255	0	2.1851	32.7766	1358.33	804.333	1.88123	56.437	8603.53	218.658	0.13172	3.9516	240.738	547.15	0.282462	8.47385	1303.33	216.722	0.0647159	1.94148	363.333
202	SOM	Somalia	Africa and Middle East	Africa	Eastern Africa	ldc	0	0	0		0	0	0		1.24234	37.2703	9470	131.187	0.636677	19.1003	1120	568.461	0.621172	0	1.24234	18.6352	4735	131.187	0.318338	0	0.636677	9.55015	560	568.461	6.9627	208.881	156103	44.6032	1.10786	33.2359	8767.12	126.366	27.5588	826.764	122000	225.892	4.5555	136.665	28273.3
203	ZAF	South Africa	Africa and Middle East	Africa	Southern and middle Africa	developing	6.64134	199.24	34747.6	191.131	4.97151	149.145	34711.7	143.223	0.796162	23.8848	3933.33	202.414	0.245067	7.352	880	278.485	3.71875	0.796162	6.64134	111.562	19340.5	196.772	2.60829	0.245067	4.97151	78.2487	17795.9	210.854	0.940905	28.2271	2646.42	355.539	0.64119	19.2357	2482.29	258.306	8.06814	242.044	47653.3	169.309	0.865026	25.9508	6236.67
204	SGS	South Georgia and the South Sandwich Islands	Latin America and Caribbean	Latin America and Caribbean	South America	developing		0				0												0	0	0				0	0	0
205	SSD	South Sudan	Africa and Middle East	Africa	Eastern Africa	ldc	5.96705	179.011	31219.7	191.131	4.46676	134.003	31187.5	143.223	54.1269	1623.81	206303	262.366	25.091	752.731	55580	451.44	30.047	5.96705	54.1269	901.409	118762	226.748	14.7789	4.46676	25.091	443.367	43383.7	297.332	0.845375	25.3613	2377.73	355.539	0.576091	17.2827	2230.27	258.306	162.679	4880.38	899000	180.956	21.5564	646.691	142527
206	ESP	Spain	Developed Countries	Europe	Southern and eastern Europe	developed	0	0	0		0	0	0										0	0	0	0	0		0	0	0	0	0		10.4246	312.737	207340	50.2775	2.37077	71.123	100831	23.5123
207	LKA	Sri Lanka	Asia and developing Pacific	Southern Asia	India & Sri Lanka	developing	3.08783	92.635	18475.5	167.131	0.0442193	1.32658	807.677	54.7488	24.6242	738.726	70793.3	347.832	10.0852	302.555	24050	419.342	13.856	3.08783	24.6242	415.681	44634.4	257.482	5.0647	0.0442193	10.0852	151.941	12428.8	237.045	3.27814	98.3442	12128.6	270.282	0.860537	25.8161	10225.5	84.1559	26.4457	793.372	115310	229.345	4.22598	126.779	22153.3
208	KNA	St. Kitts and Nevis	Latin America and Caribbean	Latin America and Caribbean	Caribbean	developing	0	0	0		0	0	0										0	0	0	0	0		0	0	0	0	0		0	0			0	0
209	LCA	St. Lucia	Latin America and Caribbean	Latin America and Caribbean	Caribbean	developing	0	0	0		0	0	0										0	0	0	0	0		0	0	0	0	0		0	0			0	0
210	MAF	St. Martin (French part)	Latin America and Caribbean	Latin America and Caribbean	Caribbean	developing	0	0	0		0	0	0										0	0	0	0	0		0	0	0	0	0		0	0			0	0
211	VCT	St. Vincent and the Grenadines	Latin America and Caribbean	Latin America and Caribbean	Caribbean	developing	0	0	0		0	0	0										0	0	0	0	0		0	0	0	0	0		0	0			0	0
212	SDN	Sudan	Africa and Middle East	Africa	North Africa	ldc	0	0	0		0	0	0		0.309378	9.28134	2523.33	122.607	0.0611306	1.83392	343.333	178.05	0.154689	0	0.309378	4.64067	1261.67	122.607	0.0305653	0	0.0611306	0.91696	171.667	178.05	23.4486	703.458	525715	44.6032	3.731	111.93	29525.4	126.366	9.62438	288.731	67193.3	143.234	0.630238	18.9071	4376.67
213	SUR	Suriname	Latin America and Caribbean	Latin America and Caribbean	South America	developing	15.7626	472.877	114682	137.446	9.22869	276.861	82237.9	112.219	62.9056	1887.17	73370	857.374	49.8209	1494.63	54740	910.138	39.3341	15.7626	62.9056	1180.02	94025.8	497.41	29.5248	9.22869	49.8209	885.744	68488.9	511.178	7.99639	239.892	40567.7	197.112	0.200488	6.01464	1518.58	132.024	8.12865	243.859	37690	215.671	1.43886	43.1657	7833.33
214	SJM	Svalbard and Jan Mayen	Developed Countries	Europe	Northern and western Europe	developed	0	0	0		0	0	0										0	0	0	0	0		0	0	0	0	0
215	SWZ	Swaziland	Africa and Middle East	Africa	Southern and middle Africa	developing	0.867502	26.0251	4538.79	191.131	0.649387	19.4816	4534.1	143.223									0.867502	0.867502	0.867502	26.0251	4538.79	191.131	0.649387	0.649387	0.649387	19.4816	4534.1	143.223	0.122903	3.68708	345.679	355.539	0.0837533	2.5126	324.241	258.306
216	SWE	Sweden	Developed Countries	Europe	Northern and western Europe	developed	0	0	0		0	0	0										0	0	0	0	0		0	0	0	0	0		5.23893	157.168	104200	50.2775	1.19144	35.7433	50673.2	23.5123
217	CHE	Switzerland	Developed Countries	Europe	Northern and western Europe	developed	0	0	0		0	0	0										0	0	0	0	0		0	0	0	0	0		0.868023	26.0407	17264.6	50.2775	0.197407	5.92221	8395.91	23.5123
218	SYR	Syrian Arab Republic	Africa and Middle East	Middle East	Middle East	developing	0	0	0		0	0	0										0	0	0	0	0		0	0	0	0	0		0.371363	11.1409	8325.92	44.6032	0.059089	1.77267	467.603	126.366
219	TWN	Taiwan, China	Asia and developing Pacific	Eastern Asia	Eastern Asia	developing	0	0	0		0	0	0										0	0	0	0	0		0	0	0	0	0
220	TJK	Tajikistan	Eastern Europe and West-Central Asia	Eurasia	Eurasia	developing	0	0	0		0	0	0										0	0	0	0	0		0	0	0	0	0		0.0408134	1.2244	1072.42	38.0573	0.0253289	0.759867	468.316	54.0851
221	TZA	Tanzania	Africa and Middle East	Africa	Eastern Africa	ldc	104.343	3130.28	545923	191.131	78.1078	2343.23	545358	143.223	94.3842	2831.53	386837	243.99	31.9345	958.034	104130	306.679	99.3634	94.3842	104.343	2980.9	466380	217.56	55.0211	31.9345	78.1078	1650.63	324744	224.951	14.7826	443.479	41578	355.539	10.0738	302.214	38999.5	258.306	292.841	8785.24	1566450	186.946	36.1574	1084.72	211370
222	THA	Thailand	Asia and developing Pacific	South-East Asia and developing Pacific	South-East Asia	developing	9.48671	284.601	105826	89.6444	7.12131	213.639	80610.4	88.3422	113.542	3406.25	275407	412.269	58.1214	1743.64	107187	542.244	61.5142	9.48671	113.542	1845.43	190616	250.957	32.6213	7.12131	58.1214	978.64	93898.6	315.293	21.6844	650.532	165555	130.98	3.20746	96.2239	22270.6	144.022	218.426	6552.79	985360	221.672	29.3486	880.457	156647
223	TLS	Timor-Leste	Asia and developing Pacific	South-East Asia and developing Pacific	South-East Asia	ldc	3.52926	105.878	21116.8	167.131	0.0505408	1.51623	923.141	54.7488	3.43517	103.055	13906.7	247.016	0.938271	28.1481	3520	266.554	3.48222	3.43517	3.52926	104.466	17511.7	207.073	0.494406	0.0505408	0.938271	14.8322	2221.57	160.652	3.74678	112.403	13862.5	270.282	0.983558	29.5067	11687.3	84.1559	6.6864	200.592	30463.3	219.49	0.769711	23.0913	4066.67
224	TGO	Togo	Africa and Middle East	Africa	Western Africa	ldc	3.16788	95.0365	16574.4	191.131	2.37139	71.1416	16557.3	143.223	2.38978	71.6935	14176.7	168.571	0.538436	16.1531	2703.33	199.175	2.77883	2.38978	3.16788	83.365	15375.6	179.851	1.45491	0.538436	2.37139	43.6473	9630.32	171.199	0.448807	13.4642	1262.33	355.539	0.305845	9.17534	1184.04	258.306	17.9825	539.474	103543	173.671	2.04065	61.2196	12943.3
225	TKL	Tokelau	Asia and developing Pacific	South-East Asia and developing Pacific	Developing Pacific	developing	0	0	0		0	0	0										0	0	0	0	0		0	0	0	0	0
226	TON	Tonga	Asia and developing Pacific	South-East Asia and developing Pacific	Developing Pacific	developing	0	0	0		0	0	0										0	0	0	0	0		0	0	0	0	0		0.00399464	0.119839	18.2689	218.658	0.000279696	0.00839088	0.511187	547.15
227	TTO	Trinidad and Tobago	Latin America and Caribbean	Latin America and Caribbean	Caribbean	developing	0.156556	4.69667	1146.39	136.564	0.043187	1.29561	751.512	57.4668	3.80815	114.245	3340	1140.17	3.25531	97.6592	2360	1379.37	1.98236	0.156556	3.80815	59.4707	2243.2	638.365	1.64925	0.043187	3.25531	49.4774	1555.76	718.417	0.213457	6.40371	1117.8	190.961	0.0545424	1.63627	698.64	78.0695	1.12845	33.8535	4336.67	260.212	0.195825	5.87475	973.333
228	TUN	Tunisia	Africa and Middle East	Africa	North Africa	developing	0	0	0		0	0	0										0	0	0	0	0		0	0	0	0	0		0.759211	22.7763	17021.4	44.6032	0.120801	3.62403	955.964	126.366
229	TUR	Turkey	Developed Countries	Europe	Southern and eastern Europe	developed	0	0	0		0	0	0										0	0	0	0	0		0	0	0	0	0		10.7406	322.218	213626	50.2775	2.44264	73.2792	103888	23.5123
230	TKM	Turkmenistan	Eastern Europe and West-Central Asia	Eurasia	Eurasia	developing	0	0	0		0	0	0										0	0	0	0	0		0	0	0	0	0		0.0560151	1.68045	1471.86	38.0573	0.0347631	1.04289	642.748	54.0851
231	TCA	Turks and Caicos Islands	Latin America and Caribbean	Latin America and Caribbean	Caribbean	developing	0.0163465	0.490394	119.698	136.564	0.00450929	0.135279	78.4678	57.4668									0.0163465	0.0163465	0.0163465	0.490394	119.698	136.564	0.00450929	0.00450929	0.00450929	0.135279	78.4678	57.4668	0.0222877	0.668632	116.713	190.961	0.00569495	0.170848	72.9472	78.0695
232	TUV	Tuvalu	Asia and developing Pacific	South-East Asia and developing Pacific	Developing Pacific	ldc	0	0	0		0	0	0										0	0	0	0	0		0	0	0	0	0		0.000467036	0.0140111	2.13591	218.658	3.27008e-05	0.000981024	0.0597657	547.15
233	UGA	Uganda	Africa and Middle East	Africa	Eastern Africa	ldc	21.1874	635.622	110853	191.131	15.8603	475.808	110738	143.223	25.9048	777.143	121627	212.986	8.57205	257.162	27363.3	313.268	23.5461	21.1874	25.9048	706.382	116240	202.058	12.2162	8.57205	15.8603	366.485	69050.8	228.245	3.0017	90.0511	8442.67	355.539	2.04554	61.3663	7919.08	258.306	70.6933	2120.8	392050	180.317	8.2135	246.405	48733.3
234	UKR	Ukraine	Developed Countries	Europe	Southern and eastern Europe	developed	0	0	0		0	0	0										0	0	0	0	0		0	0	0	0	0		5.48511	164.553	144128	38.0573	3.40407	102.122	62939.1	54.0851
235	ARE	United Arab Emirates	Africa and Middle East	Middle East	Middle East	developing	0	0	0		0	0	0										0	0	0	0	0		0	0	0	0	0		0.159618	4.78855	3578.63	44.6032	0.0253975	0.761924	200.984	126.366
236	GBR	United Kingdom	Developed Countries	Europe	Northern and western Europe	developed	0	0	0		0	0	0										0	0	0	0	0		0	0	0	0	0		1.75449	52.6348	34896.2	50.2775	0.399009	11.9703	16970.2	23.5123
237	USA	United States	Developed Countries	North America	USA & Canada	developed	0	0	0		0	0	0										0	0	0	0	0		0	0	0	0	0		1272.78	38183.4	4.81686e+06	264.235	152.415	4572.45	680887	223.848
238	UMI	United States Minor Outlying Islands	Asia and developing Pacific	South-East Asia and developing Pacific	Developing Pacific	developing																		0	0					0	0
239	URY	Uruguay	Latin America and Caribbean	Latin America and Caribbean	South America	developing	8.87074	266.122	64539.7	137.446	5.19365	155.81	46281.2	112.219									8.87074	8.87074	8.87074	266.122	64539.7	137.446	5.19365	5.19365	5.19365	155.81	46281.2	112.219	4.50015	135.005	22830.4	197.112	0.112829	3.38488	854.615	132.024
240	UZB	Uzbekistan	Eastern Europe and West-Central Asia	Eurasia	Eurasia	developing	0	0	0		0	0	0										0	0	0	0	0		0	0	0	0	0		1.21763	36.5289	31994.6	38.0573	0.755664	22.6699	13971.8	54.0851
241	VUT	Vanuatu	Asia and developing Pacific	South-East Asia and developing Pacific	Developing Pacific	ldc	0	0	0		0	0	0										0	0	0	0	0		0	0	0	0	0		0.205496	6.16487	939.802	218.658	0.0143884	0.431651	26.2969	547.15
242	VEN	Venezuela, RB	Latin America and Caribbean	Latin America and Caribbean	South America	developing	71.8581	2155.74	522809	137.446	42.0716	1262.15	374905	112.219	243.626	7308.78	393983	618.367	171.557	5146.7	196630	872.485	157.742	71.8581	243.626	4732.26	458396	377.906	106.814	42.0716	171.557	3204.42	285767	492.352	36.4538	1093.61	184939	197.112	0.913982	27.4195	6922.87	132.024	179.556	5386.69	879193	204.229	23.6183	708.548	129680
243	VNM	Vietnam	Asia and developing Pacific	South-East Asia and developing Pacific	South-East Asia	developing	25.2906	758.719	282122	89.6444	18.9847	569.541	214899	88.3422	118.988	3569.63	255870	465.031	64.4995	1934.98	107993	597.254	72.1391	25.2906	118.988	2164.17	268996	277.338	41.7421	18.9847	64.4995	1252.26	161446	342.798	57.8084	1734.25	441353	130.98	8.55078	256.523	59371.1	144.022	123.188	3695.65	524263	234.974	18.4079	552.236	95673.3
244	VIR	Virgin Islands (U.S.)	Latin America and Caribbean	Latin America and Caribbean	Caribbean	developing									0.0089604	0.268812	40	224.01	0.00286407	0.085922	10	286.407	0.0089604	0.0089604	0.0089604	0.268812	40	224.01	0.00286407	0.00286407	0.00286407	0.085922	10	286.407									0.0213324	0.639972	80	266.655	0.00267507	0.080252	10
245	WLF	Wallis and Futuna	Asia and developing Pacific	South-East Asia and developing Pacific	Developing Pacific	developing	0	0	0		0	0	0										0	0	0	0	0		0	0	0	0	0		0.00261528	0.0784583	11.9606	218.658	0.000183116	0.00549347	0.334672	547.15
246	PSE	West Bank and Gaza	Africa and Middle East	Middle East	Middle East	developing	0	0			0	0											0	0	0	0			0	0	0	0
247	ESH	Western Sahara	Africa and Middle East	Africa	North Africa	developing	0	0	0		0	0	0										0	0	0	0	0		0	0	0	0	0		0.224794	6.74383	5039.87	44.6032	0.0357679	1.07304	283.051	126.366
248	YEM	Yemen, Rep.	Africa and Middle East	Middle East	Middle East	ldc									0.0041864	0.125592	50	83.728	0.000452667	0.01358	3.33333	135.8	0.0041864	0.0041864	0.0041864	0.125592	50	83.728	0.000452667	0.000452667	0.000452667	0.01358	3.33333	135.8									0.744541	22.3362	5070	146.852	0.0582895	1.74868	460
249	ZMB	Zambia	Africa and Middle East	Africa	Eastern Africa	ldc	45.6115	1368.35	238640	191.131	34.1434	1024.3	238394	143.223	179.955	5398.65	371173	484.827	99.2703	2978.11	164987	601.687	112.783	45.6115	179.955	3383.5	304907	337.979	66.7069	34.1434	99.2703	2001.21	201690	372.455	6.46196	193.859	18175.1	355.539	4.40358	132.107	17047.9	258.306	243.56	7306.79	1418280	171.729	25.7992	773.977	165960
250	ZWE	Zimbabwe	Africa and Middle East	Africa	Eastern Africa	developing	52.2439	1567.32	273341	191.131	39.1083	1173.25	273059	143.223	4.68831	140.649	35786.7	131.007	0.943564	28.3069	5110	184.651	28.4661	4.68831	52.2439	853.984	154564	161.069	20.0259	0.943564	39.1083	600.778	139084	163.937	7.40161	222.048	20818	355.539	5.04391	151.317	19526.9	258.306	101.869	3056.07	726170	140.283	7.25046	217.514	50826.7
		Global	Global	Global	Global	Global	3287.63	98629	2.09495e+07	156.931	1791.6	53747.9	1.52059e+07	117.822	8562.84	256885	1.80502e+07	474.39	5282.81	158484	7.96088e+06	663.596	6008.41	3071.39	8945.43	180252	1.98617e+07	315.661	3563.68	1551.06	5576.3	106910	1.16905e+07	390.709	6164.78	184943	4.74293e+07	129.978	974.917	29247.5	9.0297e+06	107.968	8333.19	249996	4.12355e+07	202.088	1110.33	33309.9	6.14701e+06
[truncated: 292 more columns]

## Sheet: 2. IAM mitigation
IAM data			Africa and Middle East	Asia and developing Pacific	Developed Countries	Eastern Europe and West-Central Asia	Latin America and Caribbean	World	Africa and Middle East	Asia and developing Pacific	Developed Countries	Eastern Europe and West-Central Asia	Latin America and Caribbean	World	Africa and Middle East	Asia and developing Pacific	Developed Countries	Eastern Europe and West-Central Asia	Latin America and Caribbean	World
			weighted median	weighted median	weighted median	weighted median	weighted median	weighted median	min	min	min	min	min	min	max	max	max	max	max	max
mitigation category (units in MtCO2/yr)	year	carbon price range	WMed_R5MAF	WMed_R5ASIA	WMed_R5OECD90+EU	WMed_R5REF	WMed_R5LAM	WMed_World	min_R5MAF	min_R5ASIA	min_R5OECD90+EU	min_R5REF	min_R5LAM	min_World	max_R5MAF	max_R5ASIA	max_R5OECD90+EU	max_R5REF	max_R5LAM	max_World
A/R	2050	(50,150]	60.0134	120.138	60.4999	6.17907	297.677	475.231	5.4637	8.5776	-7.28063	-4.02553	30.3889	26.9684	1586.45	350.105	500.62	36.6526	1675.56	4135.6
BECCS	2050	(50,150]	96.96	138.29	179.262	50.9832	123.909	720.609	6.1013	11.3367	2.56942	0.522681	0.981678	9.14617	1176.84	3106.98	2737.23	628.894	698.964	7712.78
AFOLU	2050	(50,150]	1712.41	1790.2	677.511	75.9636	1692.95	6869.25	-155.4	357.549	-53.2752	-49.043	-165.057	402.841	3695.55	3052.18	1654.18	526.902	3227.36	11299.8
AFOLU + BECCS	2050	(50,150]	1797.9	2163.04	990.551	124.652	1934.01	8016.05	-149.107	757.216	104.619	41.5971	244.927	805.581	4758.39	4441.6	3002.99	688.545	3804.78	16586.7
Agriculture CH4	2050	(50,150]	286.626	1144.09	299.046	64.0668	402.442	2013.63	-7.9212	303.407	-9.464	6.24393	-13.65	-14.7476	963.404	1495.19	390.3	81.8524	519.694	3564.31
Agriculture N2O	2050	(50,150]	80.4612	212.121	101.966	19.557	65.4978	467.981	-5.0085	54.9923	-4.00455	-22.594	-9.275	-30.7442	194.562	380.248	150.019	27.2853	138.11	823.751
Enhance land sequestration (manage + restore)	2050	(50,150]	221.572	142.178	117.776	0.9639	510.824	951.952	20.4853	84.8049	-1.0568	-4.49547	11.1547	151.99	1586.45	350.105	500.62	36.6526	1675.56	4135.6
Reduce land use change (protect)	2050	(50,150]	1190.72	268.771	66.776	18.7448	833.262	2562.46	286.278	217.195	15.9784	-26.6998	670.131	1255.53	2853.89	382.889	426.727	34.0144	1512.07	3832.64
Enteric fermentation	2050	(50,150]	270.985	258.629	38.248	37.0922	266.694	966.013	-7.7448	129.698	-63.18	-2.79768	-11.2112	-20.2132	355.279	892.382	298.541	58.4696	476.624	1809.07
Manure management total	2050	(50,150]	36.2129	98.8608	75.9659	8.2697	15.9285	240.523	-1.1047	20.0438	-1.36011	1.77814	-7.844	-7.15304	156.501	222.928	129.036	15.1145	160.176	593.421
Manure management CH4	2050	(50,150]	7.82213	77.0084	66.6902	5.1464	12.5692	169.819	-0.3892	16.3633	-2.4164	-0.2044	-5.936	-7.9884	47.4656	143.564	87.64	10.0156	130.231	413.496
Manure management N2O	2050	(50,150]	6.72607	23.1163	8.93004	3.10339	3.58399	47.3209	-0.7155	3.68052	0.0373217	-0.179144	-1.908	0.83536	154.878	79.7915	41.5157	6.73957	116.002	312.142
Nutrient management	2050	(50,150]	53.8879	171.291	54.7119	12.0045	47.2572	305.799	-4.3195	51.3118	-5.58408	-22.9926	-7.367	-31.5795	128.896	300.457	114.028	18.5016	92.114	643.905
Agriculture total	2050	(50,150]	369.795	1405.93	433.952	87.0781	498.128	2660.54	-12.7707	359.627	-13.4685	10.1701	-22.925	-45.4918	1028.87	1716.92	512.833	108.546	612.953	4089.52
Rice cultivation	2050	(50,150]	7.83998	170.771	8.80487	2.05239	5.33804	194.647	-1.23411	97.987	0.126	-0.554777	-1.06064	11.0012	24.6269	547.129	33.3364	6.7984	13.972	568.695
A/R (zero baseline)	2050	(50,150]	206.113	350.105	456.265	36.6526	445.455	2107.48	20.5706	158.559	5.3402	0.964	40.1157	225.55	1586.45	847.418	500.62	238.471	1675.56	4135.6
Model names and additional scenarios	Reference
Six IAM models used from ENGAGE dataset	Riahi et al. 2021; doi.org/10.21203/rs.3.rs-127847/v1
AIM-Hub	Fujimori et al. 2014; doi.org/10.1007/s12571-014-0375-z
IMAGE	Stehfest et al. 2014; https://www.pbl.nl/sites/default/files/downloads/pbl-2014-integrated_assessment_of_global_environmental_change_with_image30_735.pdf
MESSAGEix-GLOBIOM	Huppmann et al. 2019; doi.org/10.1016/j.envsoft.2018.11.012
POLES	Criqui et al. 2015; doi.org/10.1016/j.techfore.2014.05.005 / Keramidas et al. 2017; doi.org/10.2760/225347
REMIND-MAgPIE	Kriegler et al. 2017; doi.org/10.1016/j.gloenvcha.2016.05.015 / Luderer, et al. 2013; doi:10.1088/1748-9326/8/3/034033
WITCH-GLOBIOM	Valentina, et al. 2006; www.jstor.org/stable/23297044 / Emmerling et al. 2016; doi.org/10.2139/ssrn.2800970
Additional scenarios used from IMAGE model version 3.2. IMAGE version 3.0.1 was used for the ENGAGE database. Updated version 3.2 improves the land-based mitigation dynamics.
SSP1_SPA1_19I_D
SSP1_SPA1_26I_D
SSP1_SPA1_34I_D
SSP1_SPA1_19I_RE
SSP1_SPA1_26I_RE
SSP1_SPA1_34I_RE
SSP2_SPA2_19I_D
SSP2_SPA2_26I_D
SSP2_SPA2_34I_D
SSP2_SPA2_45I_D
SSP2_SPA2_19I_RE
SSP2_SPA2_26I_RE
SSP2_SPA2_34I_RE
SSP2_SPA2_45I_RE

## Sheet: 3. Co-benefits and trade-offs
Mitigation measure	Readiness - TRL	Co-benefits	Risks	Best practices to maximize benefits and reduce risks	References	Sustainable Development Goals (SDGs)
Forests and other ecosystems
Reduce deforestation	8-9	A - Improves air quality and reduces pollution B - Preserves ecosystem services and biodiversity FS - Increases yields and land availability R - Enhances adaptation capacity S - Reduces soil erosion, enhances water retention W - Regulates hydrological cycle SE - Enhances employment, incomes, and livelihoods	FS - Limit land used for farming and food production SE - Restrict the rights and access of local people to forest resources; increase dependence to insecure external funding	Conservation of existing carbon pools in forest vegetation and soil by controlling the drivers of deforestation and forest degradation; establish protected areas; improve law enforcement, forest governance and land tenure; support community forest management and forest certification	Alkama & Cescatti, 2016; Baccini et al., 2017; Barlow et al., 2016; Bayrak & Marafa, 2016; Benayas, Newton, Diaz, & Bullock, 2009; Busch & Ferretti-Gallon, 2017; Caplow, Jagger, Lawlor, & Sills, 2011; Curtis, Slay, Harris, Tyukavina, & Hansen, 2018; Dooley & Kartha, 2018; Griscom et al., 2017; Hansen et al., 2013; Hosonuma et al., 2012; Houghton, Byers, & Nassikas, 2015; Lewis, Edwards, & Galbrai…	Goal 14.5: By 2020, conserve at least 10 per cent of coastal and marine areas Goal 15.1: By 2020, ensure the conservation, restoration and sustainable use of terrestrial and inland freshwater ecosystems and their services, in particular forests, wetlands, mountains and drylands Goal 15.2: By 2020, promote the implementation of sustainable management of all types of forests, halt deforestation, re…
Reduce mangrove conversion	8-9	A - Improves air quality and reduces pollutions B - Preserves ecosystem services and biodiversity FS - Increases crop yields, land availability, fisheries production R - Enhances adaptation capacity, coastal protection S - Improves soil quality and reduces erosion SE - Enhances employment, incomes, and livelihoods W - Regulates hydrological cycle	C - Potential NH4 emissions FS - Impact farming practices and development SE - Land use competition for urbanization and infrastructure	Conservation (incl. alleviating stressors); restoration of hydrological flows allowing recolonization by native mangrove species in fertile soils; revegetation with native plants; livelihood diversification; landscape planning for landward and upstream migration (incl. managed realignment of coastal infrastructure); integrated spatial planning with competing land use	Duarte et al., 2020; Macreadi et al., 2019; Friess et al., 2020; Griscom et al., 2017; Lotze et al., 2006; Munang et al., 2014; Naylor et al., 2000; Chow 2018; Widham-Myers et al., 2018
Reduce peatland degradation and conversion	8-9	A - Improves air quality and reduces pollution B - Conserves crucial biodiversity, ecosystem services FS - Increases yields and available land R - Enhances adaptation capacity S - Improves soil quality and reduces erosion SE - Improves public health (decreased pollutants); enhances employment, incomes, local livelihoods; enhances employment, incomes, local livelihoods W - Regulates hydrological c…	FS - Impact farming practices and development SE - Increase competition for other land uses (agriculture, alternative land-based mitigation measures)	Conserve existing carbon pools by controlling drivers of conversion, including logging, drainage, and burning; integrate peatland sensitivity to drainage into land use policies; develop comprehensive management plans to support existing protected area/Ramsar designations; support indigenous land tenure.	Dargie et al., 2019; Lilleskov et al., 2019; Murdiyarso et al., 2019
Improved forest management	8-9	A - Improves air quality and reduces pollution B - Conserves biodiversity and ecosystem services FS - Improves crop productivity R - Enhances adaptation, microclimatic regulation S - Reduces soil erosion, enhances coastal protection W - Regulates hydrological cycle SE - Enhances employment, incomes, local livelihoods	C - Affect albedo and evapotranspiration B - Decrease in biodiversity in case improved management is seen as short rotations R - Decrease resilience to natural disasters in case improved management is seen as short rotations.	Improved regeneration (natural or artificial) and a better schedule, intensity and execution of operations (thinning, selective logging, final cut, reduced impact logging, Pro Silva type of management, or continuous cover management)	Ashton et al. 2012; D’Amato, Bradford, Fraver, & Palik, 2011; Dooley & Kartha, 2018; Ellison et al., 2017; Erb et al., 2018; Grassi, Pilli, House, Federici, & Kurz, 2018; Griscom et al., 2017; Jantz, Goetz, & Laporte, 2014; Kurz, Smyth, & Lemprière, 2017; Locatelli, 2011; Luyssaert et al., 2018; Nabuurs et al., 2017; Naudts et al., 2016; Pingoud, Ekholm, Sievänen, Huuskonen, & Hynynen, 2018; Putz…	Goal 15.2: By 2020, promote the implementation of sustainable management of all types of forests, halt deforestation, restore degraded forests and substantially increase afforestation and reforestation globally
Grassland fire management	8-9	B - Conserves biodiversity in rangelands A - Reduces haze/air pollution FS - Improves productivity, enhanced forage quality R - Improves resilience of grazing lands S - Prevents erosion, desertification, land degradation SE - Improves population health	B - Negative impact on biodiversity	Improved use of fire for sustainable fire management including fire prevention and improved prescribed burning	Archer et al., 2011; Briske et al., 2015; Conant, Cerri, Osborne, & Paustian, 2017; Esteves et al., 2012; FAO, 2006; Herrero et al., 2016; Lin, Wijedasa, & Chisholm, 2017; O’Mara, 2012; Porter et al., 2014; Rulli, Bozzi, Spada, Bocchiola, & Rosso, 2006; Scasta et al., 2016; Schwilch, Liniger, & Hurni, 2014; Seidl, Schelhaas, Rammer, & Verkerk, 2014; Smith et al., 2014; Tacconi, 2016; Tighe, Halin…
Afforestation and Reforestation	8-9	A - Improves air quality and reduces pollution B - Enhances biodiversity, ecosystem services and connectivity FS - Increases yields and available land R - Enhances adaptation, microclimatic regulation S - Enhances soil quality and reduces erosion, degradation and desertification W - Regulates hydrological cycle SE - Provides renewable resources, increases incomes and livelihoods	C - Change surface albedo (at higher latitudes) and evapotranspiration regime producing a net warming effect B - Loss of biodiversity and ecosystem functions; competition for land FS - At very large scale: Increase food prices through land competition W - Reduce water availability SE - Threatened livelihoods/subsistence agriculture and local land access; land use competition and indirect land use…	Accelerating natural regrowth, avoiding conversion of biologically diverse grasslands with plantation monocultures, and consideration of albedo in choice of species (especially at high latitudes)	Alkama & Cescatti, 2016; Arora & Montenegro, 2011; Bonan, 2008; Boysen, Lucht, & Gerten, 2017; Brundu & Richardson, 2016; Budiharta et al., 2014; Cherubini, Vezhapparambu, Bogren, Astrup, & Strømman, 2017; Ciais et al., 2013; Dooley & Kartha, 2018; Ellison et al., 2017, 2017; Findell et al., 2017; Kongsager, Locatelli, & Chazarin, 2016; Kreidenweis et al., 2016, 2016; Lejeune, Davin, Gudmundsson,…	Goal 6.6: By 2020, protect and restore water-related ecosystems, including mountains, forests, wetlands, rivers, aquifers and lakes Goal 15.1: By 2020, ensure the conservation, restoration and sustainable use of terrestrial and inland freshwater ecosystems and their services, in particular forests, wetlands, mountains and drylands Goal 15.2: By 2020, promote the implementation of sustainable mana…
Mangrove restoration	8-9	A - Improves air quality and reduces pollution B - Enhances biodiversity and habitat FS - Increases yields, available land, fishery productivity R - Increases resilience to natural hazards, SLR, erosion S - Enhances soil quality; reduces erosion, land degradation SE - Enhances employment, incomes, local livelihoods W - Regulates hydrological cycle	FS - Displace and damage local food production/supply SE - Land use competition for urbanization and infrastructure	Restoring hydrological flows allowing recolonization by native mangrove species in fertile soils; revegetation with native plants; livelihood diversification; landscape planning for landward and upstream migration (incl. managed realignment of coastal infrastructure); reduce local stressors on seagrasses (industrial sewage, anchoring and trawling regulation).	Duarte et al., 2020; Macreadi et al., 2019; Friess et al., 2020; de los Santos et al., 2019; Griscom et al., 2017; Lotze et al., 2006; Munang et al., 2014; Naylor et al., 2000
Peatland restoration	8-9	A - Improves air quality and reduces pollution B - Protects biodiversity and ecosystem services R - Enhances adaptation capacity S - Enhances soil quality, reduces erosion, risks of fire SE - Improves public health (reduces pollutants); enhances employment, incomes, local livelihoods W - Regulates hydrological cycle	C - Increase in methane emissions FS - Displace and damage local food production/supply SE - High initial costs to restore hydrological cycle	For boreal and temperate peatlands: blocking drainage channels; using site appropriate techniques to raise water level to natural condition; removing planted trees; revegetation of bare peat surface; stopping burning; removal of degraded topsoil	Bonn et al., 2016; Nugent et al., 2019; Taillardat et al., 2020; Griscom et al., 2017; Jauhiainen et al., 2008; Limpens et al., 2008; Munang et al., 2014
Agriculture
Enteric fermentation	6-7	A - Improves air quality and reduces pollution AW – Improved animal welfare FS - Increased animal productivity	SE - High technology, capacity and financial needs of farmers to implement AW- Toxicity and animal welfare issues B, C & LD- Land use change from increased production of feed			Goal 2.4: By 2030, ensure sustainable food production systems and implement resilient agricultural practices that increase productivity and production, that help maintain ecosystems, that strengthen capacity for adaptation to climate change (...) and that progressively improve land and soil quality Goal 14.1: By 2025, prevent and significantly reduce marine pollution (...) in particular from land…
Manure management	6-7	A - Improves air quality and reduces pollution FS - Increases yields and available land R - Enhances adaptation capacity, system resilience S - Improves soil quality, reduces erosion, degradation W - Reduce water pollution and eutrophication SE - Enhances employment and incomes	C - Risk of methane slip and increased N2O emissions FS - Reduce yields SE - High technology, capacity and financial needs of farmers to implement	Digestate as soil amendment, manipulation of bedding and storage conditions, anaerobic digesters; biofilters, dietary change and additives, soil-applied and animal-fed nitrification inhibitors, urease inhibitors, fertilizer type, rate and timing, manipulation of manure application practices and grazing management	Archer et al., 2011; Herrero et al., 2016; Miao et al., 2015; Porter et al., 2014; Rojas-Downing, Nejadhashemi, Harrigan, & Woznicki, 2017; Smith et al., 2014, 2008; Squires & Karami, 2015; Tighe, Haling, Flavel, & Young, 2012; Smith et al. 2019, Mbow et al. 2019
Nutrient management	7-8	A - Improves air quality and reduces pollution FS - Improves yields, land availability, water efficiency use R - Enhances adaptation capacity S - Improves soil quality and reduces erosion W - Reduce water pollution and eutrophication SE - Enhances employment and incomes	FS - Reduce yields SE - High technology, capacity and financial needs of farmers to implement
Improved Rice cultivation	7-8	A - Improves air quality and reduces pollution FS - Increases yields and available land R - Enhances adaptation capacity S - Improves soil quality and reduces erosion W - reduce water use and pollution SE - Enhances employment and incomes	FS - Reduce yields SE - High technology, capacity and financial needs of farmers to implement	Water management such as mid-season drainage and improved fertilization and residue management in paddy rice systems	Bryan, Deressa, Gbetibouo, & Ringler, 2009; Chen et al., 2019; Labrière, Locatelli, Laumonier, Freycon, & Bernoux, 2015; Lal, 2011; Poeplau & Don, 2015; Porter et al., 2014; Smith et al., 2014; Tilman, Balzer, Hill, & Befort, 2011; Smith 2008b
Agroforestry	8-9	A - Improves air quality and reduces pollution B - Increases biodiversity and perennial vegetation FS - Enhances land productivity R - Enhances adaptation capacity and microclimatic regulation, and reduces vulnerability S - Improves soil quality, reduces nutrient leakage and erosion, restores degraded lands, reduces frequency and/or severity of dust storms SE - Enhances employment, incomes and di…	B - Disturbs native ecosystem W - Change local hydrology; water requirements S - Soil, seed and germplasm requirements SE - Social inequality; limited farmer agency, access to credit and information on implementation may hinder implementation	Increase carbon in agricultural landscapes by supporting the planting and natural regeneration of trees on farms and ranches by reforming policy; developing and delivering adapted germplasm; strengthening information systems; creating market opportunities for tree products.	Antwi-Agyei, Stringer, & Dougill, 2014; Benjamin, Ola, & Buchenrieder, 2018; den Herder et al., 2017; Ellison et al., 2017; Guo, Wang, Wang, Wu, & Cao, 2018; Mbow et al., 2014; Mosquera-Losada et al., 2018; Mutuo, Cadisch, Albrecht, Palm, & Verchot, 2005; Nair & Nair, 2014; Ram et al., 2017; Rosenstock et al., 2014; Sain et al., 2017; Santiago-Freijanes et al., 2018; Sida, Baudron, Hadgu, Derero,…	Goal 15.2: By 2020, promote the implementation of sustainable management of all types of forests, halt deforestation, restore degraded forests and substantially increase afforestation and reforestation globally
Biochar from crop residues	6-7	A - Improves air quality and reduces pollution B - Improves soil biodiversity, balances forest fuel loads and reduces wildfire risks FS - Increases yields, available land, nitrogen use efficiency R - Enhances resilience to drought S -Reduces erosion, improves soil quality , and enhances soil functions (reduce nutrient runoff and leaching , enhanced nitrogen fixation, reduced availability of organ…	C - Decrease soil albedo (not significant under recommended rates and application methods) B - Biodiversity and carbon stock loss if biomass crops replace natural lands; competition for biomass resources SE - Limited large-scale production facilities, experience, knowledge, standardization and quality control, leading to lack of confidence; high production costs (at small scale)		Puettman et al., 2020; Woolf et al., 2016; Jeffery et al., 2017; Hwang et al., 2018; Omondi et al., 2016; Liu et al., 2019; Borchard et al., 2019; Van Zwieten et al., 2015; Silvani et al., 2019; Gwenzi et al., 2015	Goal 2.4: By 2030, ensure sustainable food production systems and implement resilient agricultural practices that increase productivity and production, that help maintain ecosystems, that strengthen capacity for adaptation to climate change (...) and that progressively improve land and soil quality
Soil organic carbon in croplands	8-9	A - Improves air quality and reduces pollutions B - Improves biodiversity FS - Increases yields and available land R - Enhances adaptation capacity S - Improves soil quality and function W - Regulates hydrological cycle SE - Enhances employment and incomes	C - Increase in nitrogen input offsetting soil organic carbon sequestration RT - Difficulty in monitoring and verification		Smith et al., 2016, 2020; Lehmann, Bossio, Kögel-Knabner & Rillig, 2020
Soil organic carbon in grasslands	8-9
Bioenergy
BECCS	5-6	A - Reduces air pollutants S - Increases soil quality, prevents/reverts land degradation and desertification SE - Provides rural development opportunities, contributes to renewable resource management, adds value to lands maintained in forestry and agriculture SE - Enhances employment and incomes W - Regulates hydrological cycle (filtration, flood control, provision)	B - Natural ecosystem conversion and biodiversity losses, deforestation FS - Reduced food security through increased food prices and land competition when employed a massive scale RT - Fertilizer use, scarcity of phosphorus, need for storage basins S - Soil contamination W - Increased irrigation water use, water scarcity and pollution		Baker, Wade, Sohngen, Ohrel, & Fawcett, 2019; Calvin et al., 2014; Creutzig et al., 2015; Fujimori et al., 2019; S Fuss et al., 2016; Sabine Fuss et al., 2018; Hejazi et al., 2015; Kemper, 2015; Kline et al., 2017; Muratori, Calvin, Wise, Kyle, & Edmonds, 2016; Noble et al., 2014; Obersteiner et al., 2016; Popp et al., 2017, 2011, 2014; Riahi et al., 2017; Robertson et al., 2018; Roe et al., 2019…	Goal 15.2: By 2020, promote the implementation of sustainable management of all types of forests, halt deforestation, restore degraded forests and substantially increase afforestation and reforestation globally
Demand-side
Increase clean cookstoves	7-8	A - Reduces pollution B - Conserves biodiversity and ecosystem services R – Provides opportunity to enhance resilience of forests and adaptation SE - Rural development opportunities, renewable resource management, added land value; enhances employment, incomes, and livelihoods	B - Decrease in biodiversity when extra demand for wood products leads to shorter and intensive management cycles LD - Degradation through unsustainable wood production systems W – Risk for eutrophication of water bodies		Chaudhary et al., 2016; Weiss et al., 2012; Baumgartner, 2017; Verkerk et al., 2020; Kastner et al., 2011; Pendrill et al., 2019.
Reduce food waste	6-7	A - Improves air quality and reduces pollution B – Reduces need for agricultural land, protects biodiversity FS - Increases food availability; decreases use of inputs, pressure on (crop)land, and reduces food costs SE - Enhances employment, incomes, and livelihoods	R - Susceptibility to temperature increases SE - Short-term profit shortfalls for retailers	Cold chains for preservation; processing for value addition and linkages to value chains that absorb the harvests almost instantly into the supply chain; improve and expand the "dry chain"	Alexander, Brown, Arneth, Finnigan, & Rounsevell, 2016; Ansah, Tetteh, & Donkoh, 2017; Bajželj et al., 2014; Billen et al., 2019; Bradford et al., 2018; Chaboud & Daviron, 2017; Göbel, Langen, Blumenthal, Teitscheid, & Ritter, 2015; Ingram et al., 2016; Kissinger, Sussmann, Dorward, & Mullinix, 2019; Kumar & Kalita, 2017; Kummu et al., 2012; Muller et al., 2017; Ritzema et al., 2017; Roe et al., …	Goal 12.3: By 2030, halve per capita global food waste at the retail and consumer levels and reduce food losses along production and supply chains, including post-harvest losses
Shift to sustainable healty diets	6-7	A - Improves air quality and reduces pollution B - Reduces pressure on forests, protecting biodiversity FS - Decreases production intensity and use of inputs SE - Improves population health, prevents malnutrition	FS - Shift to unsustainable fisheries SE- Reduce farmers' incomes	Contract and converge model of transition to sustainable healthy diets: reduction in over-consumption (esp. livestock products) in pop., increased consumption of some food groups in pop. where minimum nutritional needs are not met, resulting in a decline in undernourishment, risk of morbidity and mortality due to over-consumption	Aleksandrowicz, Green, Joy, Smith, & Haines, 2016; Bajželj et al., 2014; Bonsch et al., 2016; Erb et al., 2016; Godfray et al., 2010; Haberl et al., 2011; Havlík et al., 2014; Muller et al., 2017; Roe et al., 2019; Smith et al., 2013; Springmann et al., 2018; Stehfest et al., 2009; Tilman & Clark, 2014; Wu et al., 2019; FAO 2018	Goal 12: Ensure sustainable consumption and production patterns Goal 12.8: By 2030, ensure that people everywhere have the relevant information and awareness for sustainable development and lifestyles in harmony with nature Goal 2.4: By 2030, ensure sustainable food production systems and implement resilient agricultural practices that increase productivity and production, that help maintain ecos…
Co-benefits & risks key
A - Air
C - climate effect
B - Biodiversity
FS - Food security
LD - Land desertification and degradation
R - Resilience and adaptation
RT - resources and technology
SE - Socioeconomic (income and livelihoods)
S - Soil fertility
W - Water

## Sheet: 4. Feasibility scores
* data corrected by 1-x to have increasing score with increasing feasibility									*	*								*
	IPCC REGIONS						Economic					Political							Geophysical	Technological			Socio-cultural		Environmental		Feasibility score (1a from Methodology)
	ISO	Country	region_ar6_5	region_ar6_10	region_ar6_22	region_ar6_dev	GDP_cap_2018	Forest_Rents	Ag_Rents	Ease_business_2019	Loan_access	WB_Accountability	WB_Stability	WB_Gov_eff	WB_Reg_qual	WB_Rule_law	WB_Corruption	Tenure_insecurity	Forest_area_2016	Access_inf_com	Market_inf	Ag_TFP	Personal_rights	Nutrition_med_care	EPI_score		Economic	Political	Geophysical	Technological	Social	Environmental	Total feasibility score
1	AFG	Afghanistan	Asia and developing Pacific	Southern Asia	Rest of Southern Asia	ldc	1.0894	0.828778	99.9265	8.99471		31.0862	2.54844	21.1375	27.9989	14.5645	9.44899	51.6464	12.2373	41.07	21.7489	26.7881	40.88	61.51	25.5		27.7098	22.633	12.2373	29.869	51.195	25.5	28.1907
2	ALA	Åland Islands	Developed Countries	Europe	Northern and western Europe	developed
3	ALB	Albania	Developed Countries	Europe	Southern and eastern Europe	developed	9.79039	0.311619	98.609	57.1429	47.4254	60.451	61.882	51.1536	58.6019	44.3494	31.5677	65.273	15.5279	77.32	55.9838	38.8367	82.06	92.99	49		42.6559	53.3255	15.5279	57.3802	87.525	49	50.9024
4	DZA	Algeria	Africa and Middle East	Africa	North Africa	developing	8.17251	1.69844	99.6957	17.4603	39.4597	29.8072	37.828	41.4194	23.988	35.1033	29.2073	69.3891	1.50051	51.41	42.491	47.5476	50.32	92.24	44.8		33.2973	38.106	1.50051	47.1495	71.28	44.8	39.3556
5	ASM	American Samoa	Asia and developing Pacific	South-East Asia and developing Pacific	Developing Pacific	developing		0					84.214	64.0783	46.0094	84.2871	91.7291		4.99807
6	AND	Andorra	Developed Countries	Europe	Southern Europe and eastern European Union	developed		0											3.07958
7	AGO	Angola	Africa and Middle East	Africa	Southern and middle Africa	ldc	4.70617	0.0728543	99.9138	6.87831		36.5156	52.6717	28.558	32.9721	29.6401	18.2322		17.2523	37.5	26.4004	28.5916	58.24	64.94	29.7		27.8928	33.0983	17.2523	30.8307	61.59	29.7	33.394
8	AIA	Anguilla	Latin America and Caribbean	Latin America and Caribbean	Caribbean	developing							88.6507	69.9257	71.1475	61.8889	76.2747
9	ATG	Antigua and Barbuda	Latin America and Caribbean	Latin America and Caribbean	Caribbean	developing	15.5202	0	98.2872	40.7407		76.1309	79.9124	52.3833	63.2308	63.0203	52.0215		14.541						48.5		38.637	64.4499	14.541			48.5
10	ARG	Argentina	Latin America and Caribbean	Latin America and Caribbean	South America	developing	16.7632	0.154197	99.8706	33.8624	37.2339	72.0088	56.7686	50.6153	41.772	43.9024	43.173	68.9991	9.62487	85.67	48.0737	27.6452	88.36	94.33	52.2		37.5769	53.8913	9.62487	53.7963	91.345	52.2	49.7391
11	ARM	Armenia	Eastern Europe and West-Central Asia	Eurasia	Eurasia	developing	9.11455	0.922861		75.6614	58.0292	57.8294	48.4851	51.0362	58.0564	50.7508	40.3052	74.0251	11.6213	80.04	54.1458	34.2391	80.48	94.66	52.3		35.932	54.3555	11.6213	56.1417	87.57	52.3	49.6534
12	ABW	Aruba	Latin America and Caribbean	Latin America and Caribbean	Caribbean	developing		1.27922				89.8814	88.4366	74.5079	71.3917	82.6411	75.8397
13	AUS	Australia	Developed Countries	Asia-Pacific Developed	Australia & New Zealand	developed	37.2213	0.0544661	99.9598	93.1217	84.03	90.4208	82.6304	86.1066	93.6852	93.4134	90.898	76.0832	6.34048	93.93	69.7896	31.4991	96.27	98.17	74.9		62.8774	87.6054	6.34048	65.0729	97.22	74.9	65.6694
14	AUT	Austria	Developed Countries	Europe	Northern and western Europe	developed	41.8811	0.31461	98.6022	86.2434	75.7174	90.7164	80.35	84.3734	84.5934	96.8189	84.1614	93.6092	16.944	92.53	74.3183	23.4656	89.49	98.7	79.6		60.5517	87.8032	16.944	63.438	94.095	79.6	67.072
15	AZE	Azerbaijan	Eastern Europe and West-Central Asia	Eurasia	Eurasia	developing	10.2543	0.0850311	99.4802	82.5397	60.038	18.1083	44.7399	49.4876	47.6102	40.5509	22.9555	90.8362	17.1193	71.27	53.3195	22.456	40.06	92.47	46.5		50.4794	44.8984	17.1193	49.0151	66.265	46.5	45.7129
16	BHS	Bahamas, The	Latin America and Caribbean	Latin America and Caribbean	Caribbean	developing	26.4887	0.0170367	96.2294	37.5661		80.609	77.1209	62.8692	51.5226	55.5034	75.0128		12.986			34.8557					40.0753
17	BHR	Bahrain	Africa and Middle East	Middle East	Middle East	developing	34.6793	3.2258	93.0035	77.7778	76.5251	20.1488	45.1603	58.86	63.2248	65.0597	44.716		0.318547	78.46	68.4788	43.7161	37.64	96.36	51		57.0423	49.5282	0.318547	63.5516	67	51	48.0735
18	BGD	Bangladesh	Asia and developing Pacific	Southern Asia	Rest of Southern Asia	ldc	2.80594	3.82755	98.254	11.6402	50.1188	37.9456	39.6587	36.6458	32.2024	39.2006	19.7757	43.0459	55.8379	58.68	36.1214	34.7477	51.31	77.97	29		33.3293	35.4964	55.8379	43.183	64.64	29	43.5811
19	BRB	Barbados	Latin America and Caribbean	Latin America and Caribbean	Caribbean	developing	11.3715	0.389208				85.6997	79.5271	65.9794	61.6277	61.9185	76.9673		37.0686						43.5
20	BLR	Belarus	Eastern Europe and West-Central Asia	Eurasia	Eurasia	developed	13.8194	0.69455	99.5465	74.6032		20.4085	65.5381	48.5426	40.6526	35.5837	43.4654	82.7773	19.1417	72.7	53.2451	34.0227	55.2	97.91	53		47.1659	48.1383	19.1417	53.3226	76.555	53	49.5539
21	BEL	Belgium	Developed Countries	Europe	Northern and western Europe	developed	38.4947	0.626585	98.2603	76.1905	75.8041	91.8118	69.655	74.557	80.9051	84.9416	84.327	75.2383	36.7799	87.03	74.6176	32.0477	96.17	98.42	73.3		57.8752	80.2051	36.7799	64.5651	97.295	73.3	68.3367
22	BLZ	Belize	Latin America and Caribbean	Latin America and Caribbean	Meso America	developing	4.84768	0.0363738	99.4623	29.1005		70.2384	60.8369	37.984	40.6421	36.017	40.0047		34.4865	55.83	43.9439	8.08061		90.11	41.9		33.3617	47.6205	34.4865	35.9515	90.11	41.9	47.2384
23	BEN	Benin	Africa and Middle East	Africa	Western Africa	ldc	1.82944	1.33544	99.392	21.6931	19.5236	58.912	51.8837	43.0357	44.3342	38.5645	36.7656	28.7912	18.7238	54.18	32.2034	26.7788	80.46	66.46	30		28.7547	43.1838	18.7238	37.7207	73.46	30	38.6405
24	BMU	Bermuda	Developed Countries	North America	Greenland, Bermuda + others	developed							82.4316	81.6207	71.1475	73.088	76.2747		83.2068
25	BTN	Bhutan	Asia and developing Pacific	Southern Asia	Rest of Southern Asia	ldc	8.07029	0.51317	99.654	53.4392	59.0624	59.0846	82.759	59.1811	45.416	67.2399	85.9995		36.7067	68.99		14.3344	78.44	79.02	39.3		44.1478	66.6133	36.7067	41.6622	78.73	39.3	51.1933
26	BOL	Bolivia	Latin America and Caribbean	Latin America and Caribbean	South America	developing	6.01922	0.0354444	99.9595	21.164		54.1897	46.1498	37.5021	30.7884	28.1068	26.1559	50.7149	27.332	65.27	37.5741	65.9525	70.68	83.01	44.3		31.7945	39.0868	27.332	56.2655	76.845	44.3	45.9373
27	BES	Bonaire, Sint Eustatius and Saba	Latin America and Caribbean	Latin America and Caribbean	Caribbean	developing
28	BIH	Bosnia and Herzegovina	Developed Countries	Europe	Southern and eastern Europe	developed	10.4144	0.466833	99.6851	52.9101	50.9282	51.4061	50.7567	38.8919	48.3262	48.412	29.428	86.9367	19.6618	75.04	50.8119	30.8489	72.72	96.96	45.4		42.8809	50.5939	19.6618	52.2336	84.84	45.4	49.2684
29	BWA	Botswana	Africa and Middle East	Africa	Southern and middle Africa	developing	12.8655	0.056328	100	54.4974	55.8383	70.092	81.0183	61.6483	60.7018	65.1525	62.9226	38.6482	7.18447	65.94	45.7081	18.9069	82.69	74.69	40.4		44.6515	62.8834	7.18447	43.5183	78.69	40.4	46.2213
30	BVT	Bouvet Island	Latin America and Caribbean	Latin America and Caribbean	South America	developing
31	BRA	Brazil	Latin America and Caribbean	Latin America and Caribbean	South America	developing	10.549	0.180329	99.7405	34.9206	50.0122	65.4134	47.6262	48.4697	48.6818	49.6158	36.5061	53.2279	32.8642	80.66	48.595	45.6747	73.53	93.45	51.2		39.0805	49.9344	32.8642	58.3099	83.49	51.2	52.4798
32	IOT	British Indian Ocean Territory	Africa and Middle East	Africa	Eastern Africa	developing
33	VGB	British Virgin Islands	Latin America and Caribbean	Latin America and Caribbean	Caribbean	developing													3.8961
34	BRN	Brunei Darussalam	Asia and developing Pacific	South-East Asia and developing Pacific	South-East Asia	developing	45.4662	0.17039	94.9876	65.6085	48.8744	32.093	84.4683	80.6795	66.5014	67.8015	65.3079		52.8795	82.13		100		93.73	54.8		51.0214	66.142	52.8795	91.065	93.73	54.8	68.273
35	BGR	Bulgaria	Developed Countries	Europe	Southern Europe and eastern European Union	developed	16.3328	0.366479	99.7114	68.254	58.4011	66.4566	70.9183	59.7212	64.2467	54.5741	41.04	83.3406	11.6947	81.28	58.8928	47.0926	84.23	95.98	57		48.6132	62.8996	11.6947	62.4218	90.105	57	55.4557
36	BFA	Burkina Faso	Africa and Middle East	Africa	Western Africa	ldc	1.04465	2.52522	99.8532	20.6349		51.9006	33.8615	36.2331	44.3226	44.0045	40.1914	8.60052	11.3446	60.59	24.964	33.9143	66.95	67.01	38.3		31.0145	37.0163	11.3446	39.8228	66.98	38.3	37.413
37	BDI	Burundi	Africa and Middle East	Africa	Eastern Africa	ldc	0	20.0693	99.756	12.6984	31.8536	12.533	23.9922	24.0813	31.7508	21.0052	7.99368		34.1509	27.84	25.4357	11.1464	32.29	57.41	27		32.8755	20.226	34.1509	21.474	44.85	27	30.0961
38	CPV	Cabo Verde	Africa and Middle East	Africa	Western Africa	developing	4.65328	1.22783	98.8742	28.0423	36.7668	81.5022	78.2232	58.7373	47.6546	65.5392	67.0576		4.26993	68.02	38.5395	13.8333	90.59	86.75	32.8		33.9129	66.4523	4.26993	40.1309	88.67	32.8	44.3727
39	KHM	Cambodia	Asia and developing Pacific	South-East Asia and developing Pacific	South-East Asia	ldc	2.59085	0.473763	99.4914	24.3386	55.944	25.5592	57.6063	40.0709	40.1029	32.3542	11.951	28.1412	55.567	55.44	43.298	68.1374	41.83	77.93	33.6		36.5677	33.6837	55.567	55.6251	59.88	33.6	45.8206
40	CMR	Cameroon	Africa and Middle East	Africa	Southern and middle Africa	developing	2.16706	0.690325	99.6671	12.1693	40.7568	25.7643	26.0018	35.0853	34.439	28.1635	14.3279	35.247	22.3618	46.36	28.3802	43.0707	58.56	68.66	33.6		31.0901	28.4327	22.3618	39.2703	63.61	33.6	36.3941
41	CAN	Canada	Developed Countries	North America	USA & Canada	developed	36.7244	0.0155647	99.7236	88.3598	81.9589	94.2177	81.4172	89.5253	90.2312	94.0033	89.779	73.8735	7.95023	92.13	73.8601	21.221	94.75	98.28	71		61.3565	87.5782	7.95023	62.4037	96.515	71	64.4673
42	CYM	Cayman Islands	Latin America and Caribbean	Latin America and Caribbean	Caribbean	developing	53.412	0	96.0998			69.3098	90.33	77.4925	74.1428	71.3405	56.7953		5.17027								49.8373
43	CAF	Central African Republic	Africa and Middle East	Africa	Southern and middle Africa	ldc	0.130835	0.0941841	99.9427	3.1746		25.583	12.5469	15.074	22.4647	14.2246	13.8264		16.1801	22.01	20.9086	22.2639	52.47	37.09	36.9		25.8356	17.2866	16.1801	21.7275	44.78	36.9	27.1183
44	TCD	Chad	Africa and Middle East	Africa	Southern and middle Africa	ldc	0.621285	1.35108	99.9244	4.2328	22.88	20.0162	30.616	18.9005	28.0276	24.4025	8.95476	61.6551	5.35376	22.95	17.8071	16.1157	39.89	46.01	26.7		25.8019	27.5104	5.35376	18.9576	42.95	26.7	24.5456
45	CHL	Chile	Latin America and Caribbean	Latin America and Caribbean	South America	developing	17.9167	0.622324	99.6188	69.3122	83.8625	82.8075	63.7643	75.1604	79.439	78.3069	72.5743	54.5494	9.85912	86.31	68.7924	36.4097	92.16	96.94	55.3		54.2665	72.3717	9.85912	63.8373	94.55	55.3	58.3641
46	CHN	China	Asia and developing Pacific	Eastern Asia	Eastern Asia	developing	11.0424	0.400375	99.0858	84.127	71.0102	15.0018	54.1876	63.5574	47.2159	47.4703	36.7724	79.701	19.4783	71.61	60.417	48.2691	29.21	95.85	37.3		53.1332	49.1295	19.4783	60.0987	62.53	37.3	46.9449
47	CXR	Christmas Island	Developed Countries	Asia-Pacific Developed	Asia-Pacific Developed (others)	developed
48	CCK	Cocos (Keeling) Islands	Developed Countries	Asia-Pacific Developed	Asia-Pacific Developed (others)	developed
49	COL	Colombia	Latin America and Caribbean	Latin America and Caribbean	South America	developing	10.4418	0.0841641	99.661	65.0794	58.8759	62.4522	40.0428	53.9904	61.2835	44.2179	39.1642	51.8414	28.7245	81.96	53.8183	26.5027	67.02	92.67	52.9		46.8284	50.4275	28.7245	54.0937	79.845	52.9	52.1365
50	COM	Comoros	Africa and Middle East	Africa	Eastern Africa	ldc	1.75781	6.53276	98.5124	15.873		38.7801	56.1534	16.7434	28.0274	28.8818	19.1028	35.2253	5.30246	33.75	27.2579	15.5304	59.16	71.14	32.1		30.669	31.8449	5.30246	25.5128	65.15	32.1	31.7632
51	COD	Congo, Dem. Rep.	Africa and Middle East	Africa	Southern and middle Africa	ldc	0.247334	0.39044	99.8595	3.7037	31.5637								19.369	26.01	18.2087	7.07231	39.49	56.92	36.4		27.153		19.369	17.097	48.205	36.4	29.6448
52	COG	Congo, Rep.	Africa and Middle East	Africa	Southern and middle Africa	developing	2.02284	0.136809	99.9651	5.29101		24.0351	40.2047	22.7676	24.0745	27.4591	9.23418		28.3589	39.92	26.669	19.978	31.26	63.89	30.8		26.8539	24.6292	28.3589	28.8557	47.575	30.8	31.1788
53	COK	Cook Islands	Asia and developing Pacific	South-East Asia and developing Pacific	Developing Pacific	developing
54	CRI	Costa Rica	Latin America and Caribbean	Latin America and Caribbean	Meso America	developing	14.2323	1.5834	98.9688	61.3757	47.7844	85.5304	69.2055	61.5222	63.5086	66.1966	63.2917	67.1794	39.8246	81.69	58.3594	33.1736	93.44	95.67	52.5		44.7889	68.0621	39.8246	57.741	94.555	52.5	59.5786
55	CIV	Côte d'Ivoire	Africa and Middle East	Africa	Western Africa	developing	3.25391	0.867822	99.7582	42.328		50.8062	38.7116	42.1382	47.2543	40.7879	31.6612	44.0425	24.3884	61.83	35.8897	16.0391	65.86	63.83	25.8		36.552	42.2003	24.3884	37.9196	64.845	25.8	38.6175
56	HRV	Croatia	Developed Countries	Europe	Southern Europe and eastern European Union	developed	20.4321	0.617678	99.2925	73.545	46.4963	70.3174	75.5345	61.2401	65.5482	62.1267	48.1583	86.8068	16.0124	82.9	67.7913	44.4916	86.52	97.27	63.1		48.0767	67.1046	16.0124	65.061	91.895	63.1	58.5416
57	CUB	Cuba	Latin America and Caribbean	Latin America and Caribbean	Caribbean	developing		0	99.7141			19.8539	72.4894	48.7735	19.9655	46.3778	46.0715		46.8334	40.78	44.057	23.1717	33.6	95.53	48.4			42.2552	46.8334	36.0029	64.565	48.4	47.6113
58	CUW	Curaçao	Latin America and Caribbean	Latin America and Caribbean	Caribbean	developing	18.4683												8.53606
59	CYP	Cyprus	Developed Countries	Europe	Southern Europe and eastern European Union	developing	29.0217	0.00887382	97.0196	71.9577	32.8213	84.295	70.4122	73.7066	74.7918	71.1322	60.3125	51.8631	12.1637	91.88	69.5873	13.4575	93.05	97.14	64.8		46.1658	69.5019	12.1637	58.3083	95.095	64.8	57.6725
60	CZE	Czech Republic	Developed Countries	Europe	Southern Europe and eastern European Union	developed	29.5023	0.981792	99.3086	78.836	71.9922	80.6757	79.749	71.4199	79.8988	77.6869	57.8111		18.1568	83.55	68.74	32.1186	92.34	98.28	71		56.1242	74.5402	18.1568	61.4695	95.31	71	62.7668
61	DNK	Denmark	Developed Countries	Europe	Northern and western Europe	developed	42.198	0.393751	99.0812	98.4127	66.8773	97.2131	80.9652	93.9395	86.9166	97.1712	98.4101	87.695	43.8829	97.39	77.8115	32.4632	96.22	98.52	82.5		61.3926	91.7587	43.8829	69.2216	97.37	82.5	74.3543
62	DJI	Djibouti	Africa and Middle East	Africa	Eastern Africa	ldc	3.3951	15.232		41.2698		20.3049	51.9538	37.1998	35.6523	32.8406	23.2787		1.68165	37.65	39.2967	45.1952	47.88	65.13	28.1		19.9657	33.5383	1.68165	40.714	56.505	28.1	30.0841
63	DMA	Dominica	Latin America and Caribbean	Latin America and Caribbean	Caribbean	developing	8.21361	0.0487627	98.4691	41.7989		79.6413	82.3576	46.8748	54.8179	69.4498	58.32		14.742				0	88.36	44.6		37.1326	65.2436	14.742		44.18	44.6	41.1796
64	DOM	Dominican Republic	Latin America and Caribbean	Latin America and Caribbean	Caribbean	developing	12.9246	0.202475	98.8025	39.6825	59.4527	61.7417	59.7457	44.8157	51.4066	45.8012	25.6227	43.5442	43.7878	77.73	52.6812	45.3838	74.3	89.69	46.3		42.213	47.5254	43.7878	58.5983	81.995	46.3	53.4032
65	ECU	Ecuador	Latin America and Caribbean	Latin America and Caribbean	South America	developing	8.23523	0.237796	98.9105	32.2751	46.0708	58.1102	55.2887	43.936	34.5133	40.5489	32.3879	63.3016	30.3536	78.64	49.5435	19.2593	81.09	88.39	51		37.1459	46.8695	30.3536	49.1476	84.74	51	49.8761
66	EGY	Egypt, Arab Rep.	Africa and Middle East	Africa	North Africa	developing	8.08623	100	93.7169	40.2116	57.3854	19.7343	36.4809	43.402	34.4223	44.1283	27.9809	63.2366	5.10915	58.74	47.3823	29.9064	40.39	90.08	43.3		59.88	38.4836	5.10915	45.3429	65.235	43.3	42.8918
67	SLV	El Salvador	Latin America and Caribbean	Latin America and Caribbean	Meso America	developing	5.98875	8.16737	99.4948	52.381	51.6165	60.105	56.6084	42.5052	53.0571	36.3155	30.9641	47.1837	44.7659	70.5	46.6956	27.1838	75.38	91.06	43.1		43.5297	46.677	44.7659	48.1265	83.22	43.1	51.5698
68	GNQ	Equatorial Guinea	Africa and Middle East	Africa	Southern and middle Africa	developing	14.9438	1.09171	99.3707	6.34921		8.53054	55.2478	23.7455	19.2243	21.2245	1.28908		25.0023	25.07	38.3914	24.4044	38.52	72.73	38.1		30.4388	21.5436	25.0023	29.2886	55.625	38.1	33.3331
69	ERI	Eritrea	Africa and Middle East	Africa	Eastern Africa	ldc				0.529101		0.0380998	43.9163	14.8564	2.67378	17.2639	9.60896		6.36453	6.57	22.6856	14.7748	13.65	57.57	30.4			14.7262	6.36453	14.6768	35.61	30.4	20.3555
70	EST	Estonia	Developed Countries	Europe	Northern and western Europe	developed	26.3419	0.694872	99.6267	91.0053	75.5688	87.7247	73.0355	77.6071	87.4894	83.0557	84.0828	79.4411	12.5346	96.17	72.879	43.8785	93.57	97.51	65.3		58.6475	81.7766	12.5346	70.9759	95.54	65.3	64.1291
71	ETH	Ethiopia	Africa and Middle East	Africa	Eastern Africa	ldc	1.02327	6.9909	99.666	16.4021	47.0789	29.5896	31.9113	38.8855	33.0796	42.9246	34.6686	46.4038	15.5868	35.42	28.1343	32.6075	52.92	68.09	34.4		34.2323	36.7804	15.5868	32.0539	60.505	34.4	35.5931
72	FLK	Falkland Islands (Malvinas)	Latin America and Caribbean	Latin America and Caribbean	South America	developing
73	FRO	Faroe Islands	Developed Countries	Europe	Northern and western Europe	developed		0											0.138311
74	FJI	Fiji	Asia and developing Pacific	South-East Asia and developing Pacific	Developing Pacific	developing	9.94806	0.293362	99.4768	46.5608		58.9659	78.0391	56.8341	47.8125	53.164	59.138		10.8706	63.4		8.87098	69.14	91.88	34.4		39.0698	58.9923	10.8706	36.1355	80.51	34.4	43.3297
75	FIN	Finland	Developed Countries	Europe	Northern and western Europe	developed	36.1654	0.159391	98.0483	89.9471	94.48	97.4759	78.8272	93.7557	93.1911	100	99.5692	94.0858	9.10309	94.39	77.4204	28.591	94.21	98.97	78.9		63.76	93.8436	9.10309	66.8004	96.59	78.9	68.1662
76	FRA	France	Developed Countries	Europe	Northern and western Europe	developed	34.1598	0.245738	99.0258	83.5979	61.7262	85.9519	66.0644	82.0985	84.1804	86.0472	77.9628	64.9697	16.6151	90.74	74.7892	38.358	92.81	98.47	80		55.7511	78.1821	16.6151	67.9624	95.64	80	65.6918
77	GUF	French Guiana	Latin America and Caribbean	Latin America and Caribbean	South America	developing						89.8814	65.2837	82.1576	81.4108	80.4179	68.2835					76.7372
78	PYF	French Polynesia	Asia and developing Pacific	South-East Asia and developing Pacific	Developing Pacific	developing													16.7698
79	ATF	French Southern Territories	Africa and Middle East	Africa	Eastern Africa	developing
80	GAB	Gabon	Africa and Middle East	Africa	Southern and middle Africa	developing	10.6612	0.125809	99.889	11.1111		29.9882	55.5203	33.2532	31.5844	36.9927	21.2545	27.4047	20.6813	62.4	39.9553	21.5193	64.69	76.47	45.8		30.4468	33.714	20.6813	41.2915	70.58	45.8	40.4189
81	GMB	Gambia, The	Africa and Middle East	Africa	Western Africa	ldc	1.05432	2.17656	99.6255	18.5185	44.9885	50.9696	61.7286	38.969	37.9949	45.2551	37.7429	52.4913	23.5104	47.7	31.6365	14.2657	81.35	68.72	27.9		33.2727	46.4502	23.5104	31.2007	75.035	27.9	39.5615
82	GEO	Georgia	Eastern Europe and West-Central Asia	Eurasia	Eurasia	developing	10.2904	0.0484255	99.7149	96.8254	64.1681	61.5908	49.7831	70.2275	77.199	60.8424	61.9257	71.2738	10.8864	76.19	60.9879	0.575804	80.66	92.75	41.3		54.2094	64.6918	10.8864	45.9179	86.705	41.3	50.6184
83	DEU	Germany	Developed Countries	Europe	Northern and western Europe	developed	40.3353	0.499158	99.0297	88.8889	87.4954	90.9515	71.8345	86.3936	90.3837	90.7748	93.0372	82.5823	25.7043	89.46	77.3363	35.1665	96.44	98.92	77.2		63.2497	86.5654	25.7043	67.3209	97.68	77.2	69.62
84	GHA	Ghana	Africa and Middle East	Africa	Western Africa	developing	3.38012	3.75701	99.5458	38.0952	38.8405	71.592	61.4485	47.9697	50.1461	54.8255	42.9709	45.8406	25.7753	70.02	38.2623	42.5243	88.15	80.33	27.6		36.7237	53.5419	25.7753	50.2689	84.24	27.6	46.3583
85	GIB	Gibraltar	Developed Countries	Europe	Southern Europe and eastern European Union	developed													0.0658844
86	GRC	Greece	Developed Countries	Europe	Southern Europe and eastern European Union	developed	22.0748	0.0374261	98.972	58.7302	8.03638	80.6466	65.5782	61.1463	64.2072	58.3006	44.6754	68.9341	12.2427	83.78	68.0616	21.0002	88.57	98.26	69.1		37.5702	63.3555	12.2427	57.6139	93.415	69.1	55.5495
87	GRL	Greenland	Developed Countries	North America	Greenland, Bermuda + others	developed		0	99.0637			89.8814	100	69.8824	82.437	93.6842	71.4394		0
88	GRD	Grenada	Latin America and Caribbean	Latin America and Caribbean	Caribbean	developing	12.2303	0	95.5703	23.2804		74.7674	79.9124	49.5571	45.7114	57.7752	53.5903		23.5664	64.94				90.88	43.1		32.7703	60.219	23.5664		90.88	43.1	50.1071
89	GLP	Guadeloupe	Latin America and Caribbean	Latin America and Caribbean	Caribbean	developing
90	GUM	Guam	Asia and developing Pacific	South-East Asia and developing Pacific	Developing Pacific	developing		0					76.1679	58.2308	54.3888	84.2871	76.2747		0.891093
91	GTM	Guatemala	Latin America and Caribbean	Latin America and Caribbean	Meso America	developing	5.86133	2.19685	99.0235	49.7354	74.6242	48.4649	47.6324	37.981	47.6463	29.6871	22.1945	31.8458	19.8985	72.26	52.3059	45.2498	63.01	76.38	31.8		46.2883	37.9217	19.8985	56.6052	69.695	31.8	43.7014
92	GGY	Guernsey	Developed Countries	Europe	Northern and western Europe	developed
93	GIN	Guinea	Africa and Middle East	Africa	Western Africa	ldc	1.3244	1.88881	99.9266	17.9894	94.0884	37.2561	41.535	35.8001	35.6935	26.1025	22.0285	49.4801	19.4193	53.56	25.1318	12.3057	51.95	55.27	26.4		43.0435	35.4137	19.4193	30.3325	53.61	26.4	34.7032
94	GNB	Guinea-Bissau	Africa and Middle East	Africa	Western Africa	ldc	0.905592	1.27289	99.8314	8.46561		44.7228	47.28	20.0553	25.5247	24.8442	8.10737		22.2057	32.61	25.9411	26.8743	63.89	68.35	29.1		27.6189	28.4224	22.2057	28.4751	66.12	29.1	33.657
95	GUY	Guyana	Latin America and Caribbean	Latin America and Caribbean	South America	developing	6.51989	0.113382	99.8556	29.6296		63.7548	54.2584	44.204	38.9669	43.8881	42.6448		28.4437	56.93	43.3778	61.6258	84.66	87.83	35.9		34.0296	47.9528	28.4437	53.9779	86.245	35.9	47.7582
96	HTI	Haiti	Latin America and Caribbean	Latin America and Caribbean	Caribbean	ldc	0.766815	10.923	99.3997	5.82011	4.96241	37.8285	42.6658	9.33448	24.9249	31.5439	11.0184		35.703	41.03	24.3071	46.9032	61.2	60.14	27		24.3744	26.2193	35.703	37.4134	60.67	27	35.23
97	HMD	Heard Island and McDonald Islands	Developed Countries	Asia-Pacific Developed	Asia-Pacific Developed (others)	developed
98	VAT	Holy See	Developed Countries	Europe	Southern Europe and eastern European Union	developed
99	HND	Honduras	Latin America and Caribbean	Latin America and Caribbean	Meso America	developing	3.74446	0.818327	99.4559	30.1587	63.9741	42.323	47.9645	39.3737	41.7725	30.6753	24.4757	63.1716	35.5115	55.48	43.5676	27.4456	62.16	85.36	37.8		39.6303	41.3938	35.5115	42.1644	73.76	37.8	45.0433
100	HKG	Hong Kong SAR, China	Asia and developing Pacific	Eastern Asia	Eastern Asia	developing	45.987		86.7262	98.9418	85.671	61.9343	53.6006	89.7277	96.0956	90.4402	87.382		21.708		81.7461						79.3315	79.8634	21.708
101	HUN	Hungary	Developed Countries	Europe	Southern Europe and eastern European Union	developed	23.1126	0.578489	99.3849	73.0159	66.6423	62.2095	75.0426	63.0675	65.822	65.0312	44.9488	85.117	18.1423	77.32	63.6598	24.363	82.49	97.1	63.7		52.5468	65.8913	18.1423	55.1142	89.795	63.7	57.5316
102	ISL	Iceland	Developed Countries	Europe	Northern and western Europe	developed	42.2397	0.00370479	99.6776	86.7725	73.1339	90.9056	94.8358	84.9591	82.7038	94.163	88.2829		7.35326	92.53	76.6469	55.4526	93.05	98.89	72.3		60.3655	89.3084	7.35326	74.8765	95.97	72.3	66.6956
103	IND	India	Asia and developing Pacific	Southern Asia	India & Sri Lanka	developing	4.37318	1.42261	98.6637	67.1958	70.7082	64.114	44.276	56.1376	49.06	53.0497	39.0606	55.8492	36.0632	64.81	48.7959	47.1575	68.3	75.5	27.6		48.4727	51.6496	36.0632	53.5878	71.9	27.6	48.2122
104	IDN	Indonesia	Asia and developing Pacific	South-East Asia and developing Pacific	South-East Asia	developing	8.09018	0.585723	98.4202	61.9048	71.5981	60.5693	49.0254	56.377	50.5352	45.9194	34.3509	52.0147	46.1221	71.58	48.4304	37.9378	72.31	80.38	37.8		48.1198	49.8274	46.1221	52.6494	76.345	37.8	51.8106
105	IRN	Iran, Islamic Rep.	Africa and Middle East	Middle East	Middle East	developing		0.0370567	99.3967	33.3333	31.7589	21.2445	22.9393	40.6206	21.3607	36.6149	18.4027	13.1716	7.83055	63.17	39.7061	43.6603	40.5	94.22	48		41.1315	24.9077	7.83055	48.8455	67.36	48	39.6792
106	IRQ	Iraq	Africa and Middle East	Middle East	Middle East	developing	7.54771	0.104253	99.7884	9.52381		32.1825	4.36123	23.8684	26.6955	14.3601	11.0825	41.7678	6.17321	65.77	37.9263	4.9324	53.81	83.77	39.5		29.241	22.0454	6.17321	36.2096	68.79	39.5	33.6599
107	IRL	Ireland	Developed Countries	Europe	Northern and western Europe	developed	63.0661	0.262012	99.5239	87.8307	46.3057	90.9345	80.2051	79.8891	87.7261	85.6394	81.947	72.0321	16.362	89.55	72.9241	28.1475	95.27	98.58	72.8		59.3977	82.6248	16.362	63.5405	96.925	72.8	65.275
108	IMN	Isle of Man	Developed Countries	Europe	Northern and western Europe	developed		0	99.5055										5.82647
109	ISR	Israel	Africa and Middle East	Middle East	Middle East	developed	29.5712	0.0123681	95.5252	82.0106	78.3821	74.2385	42.6522	80.8367	80.6856	77.7117	65.4111	74.6534	34.2603	81.57	69.636	36.1171	87.54	98.35	65.8		57.1003	70.8842	34.2603	62.441	92.945	65.8	63.9051
110	ITA	Italy	Developed Countries	Europe	Southern Europe and eastern European Union	developed	31.5957	0.122294	98.064	69.8413	35.9177	81.5881	69.2587	62.3521	73.5329	60.1612	51.0566	84.8354	22.515	86.51	69.2674	25.5052	93.93	98.69	71		47.1082	68.9693	22.515	60.4276	96.31	71	61.055
111	JAM	Jamaica	Latin America and Caribbean	Latin America and Caribbean	Caribbean	developing	6.84459	0.828368	98.7631	62.963	46.616	73.0516	68.2216	63.0773	56.2582	46.6045	43.541		37.8968	68.85	51.7059	34.1564	91.02	91.85	48.2		43.203	58.459	37.8968	51.5708	91.435	48.2	55.1274
112	JPN	Japan	Developed Countries	Asia-Pacific Developed	Asia-Pacific Developed (others)	developed	30.7385	0.131581	91.8915	85.1852	88.9759	81.2592	81.6598	86.4226	81.694	88.9267	82.384	62.175	21.7551	92.84	74.7919	26.8025	93.93	97.14	75.1		59.3846	80.6459	21.7551	64.8115	95.535	75.1	66.2053
113	JEY	Jersey	Developed Countries	Europe	Northern and western Europe	developed						89.8814	87.1359	78.9502	72.8261	93.6842	71.4394
114	JOR	Jordan	Africa and Middle East	Middle East	Middle East	developing	6.933	1.15662	99.2481	60.8466	75.4985	39.4071	51.6694	54.5949	53.3416	57.0455	48.2201	17.1577	2.67265	57.67	54.2343	24.8866	62.84	92.96	53.4		48.7366	45.9195	2.67265	45.597	77.9	53.4	45.7043
115	KAZ	Kazakhstan	Eastern Europe and West-Central Asia	Eurasia	Eurasia	developing	18.897	0.0255764	99.981	87.3016	46.355	25.295	57.5516	55.1351	55.5929	43.8638	36.8615	79.896	13.6817	77.07	52.1819	32.4652	54.94	95.54	44.7		50.512	50.5994	13.6817	53.9057	75.24	44.7	48.1065
116	KEN	Kenya	Africa and Middle East	Africa	Eastern Africa	developing	2.62475	5.00417	99.7021	70.8995	59.9373	49.0557	35.2538	44.2638	46.5045	43.3628	25.267	42.8943	15.1981	61.56	41.3652	14.3519	60.89	66.38	34.7		47.6336	40.9431	15.1981	39.0924	63.635	34.7	40.2004
117	KIR	Kiribati	Asia and developing Pacific	South-East Asia and developing Pacific	Developing Pacific	ldc	1.14179	0.0693941	98.9801			85.4583	85.1612	47.4254	38.941	70.6245	54.3834		6.30293								33.3971
118	PRK	Korea, Dem. People's Rep.	Asia and developing Pacific	Eastern Asia	Eastern Asia	developing						0	52.8046	22.5733	0	15.9839	4.67483	62.7166	12.4438	5.8		23.7946	7.22	73.76				22.679	12.4438	14.7973	40.49
119	KOR	Korea, Rep.	Asia and developing Pacific	Eastern Asia	Eastern Asia	developing	31.3638	0.188666	90.2231	97.8836	48.2554	76.4318	69.5886	81.9231	76.0526	81.0618	64.163		46.0526	97.7	73.7113	34.2252	93.3	98.26	66.5		53.5829	74.8701	46.0526	68.5455	95.78	66.5	67.5552
120	KWT	Kuwait	Africa and Middle East	Middle East	Middle East	developing	37.9095	0.825235	97.2815	56.6138	68.8268	40.1866	63.6357	52.8614	54.0067	58.6856	41.608	14.7314	15.5692	90.77	60.4756	29.5962	67.51	97.55	53.6		52.2914	46.5308	15.5692	60.2806	82.53	53.6	51.8003
121	KGZ	Kyrgyz Republic	Eastern Europe and West-Central Asia	Eurasia	Eurasia	developing	3.33339	0.0244662	99.9467	58.2011	51.7267	44.7574	50.5564	37.8808	44.962	33.4833	21.0027	66.9627	10.7785	68.33	37.2846	18.2261	63.18	91.16	39.8		42.6465	42.8008	10.7785	41.2802	77.17	39.8	42.4127
122	LAO	Lao PDR	Asia and developing Pacific	South-East Asia and developing Pacific	South-East Asia	ldc	5.2089	0.286446	99.4696	19.0476	55.6582	10.1243	70.5957	35.676	36.9354	32.23	18.1423	49.7617	41.8236	28.63	38.0738	50.0891	30.96	71.4	34.8		35.9342	36.2093	41.8236	38.931	51.18	34.8	39.813
123	LVA	Latvia	Developed Countries	Europe	Northern and western Europe	developed	22.2503	0.652454	99.6453	90.4762	47.6635	79.3386	68.9618	76.1151	78.7482	76.9418	57.2713	79.6144	16.0817	83.5	67.4808	47.5602	94.32	96.82	61.6		52.1375	73.8559	16.0817	66.1804	95.57	61.6	60.9042
124	LBN	Lebanon	Africa and Middle East	Middle East	Middle East	developing	11.3236	0.0424599	98.0768	24.8677	70.209	43.8051	24.2128	34.6432	43.2455	34.1241	15.5564	58.6655	23.9904	58.52	49.7032	13.1094	66.26	94.18	45.4		40.9039	36.3218	23.9904	40.4442	80.22	45.4	44.5467
125	LSO	Lesotho	Africa and Middle East	Africa	Southern and middle Africa	ldc	1.51511	33.6832	99.9668	35.9788	0	57.3043	51.7379	34.6548	40.832	45.0488	44.2827		8.45353	58.42	34.6004	12.9787	73.36	53.36	28		34.2288	45.6434	8.45353	35.333	63.36	28	35.8365
126	LBR	Liberia	Africa and Middle East	Africa	Western Africa	ldc	0.560807	1.36772	99.8292	7.93651	38.6351	55.81	54.4313	23.0367	31.1057	30.9925	22.7229	10.9619	21.5549	35.83	20.5797	11.1737	81.55	54.07	22.6		29.6659	32.723	21.5549	22.5278	67.81	22.6	32.8136
127	LBY	Libya	Africa and Middle East	Africa	North Africa	developing	10.8706	2.09028		2.1164		18.9702	4.34163	11.33	1.09356	11.4878	4.31279	41.0529	0.64219		32.2342	41.5039					5.02577	13.227	0.64219	36.869
128	LIE	Liechtenstein	Developed Countries	Europe	Northern and western Europe	developed		0				88.9843	94.2323	88.7789	86.3857	92.1598	94.8841		9.08004
129	LTU	Lithuania	Developed Countries	Europe	Northern and western Europe	developed	26.4044	0.588189	99.7062	94.709	61.909	82.9428	77.3934	74.7957	77.9733	77.1464	62.1156	93.8908	17.9906	83.7	68.2969	51.4632	93.14	97.06	62.9		56.6633	78.0369	17.9906	67.82	95.1	62.9	63.0851
130	LUX	Luxembourg	Developed Countries	Europe	Northern and western Europe	developed	86.4288	0.315815	99.4887	62.4339	83.2675	95.8133	88.5384	89.5682	89.8754	94.7691	98.5325	51.3432	36.3848	90.49	81.8628	25.831	94.89	98.71	82.3		66.3869	86.92	36.3848	66.0613	96.8	82.3	72.4755
131	MAC	Macao SAR, China	Asia and developing Pacific	Eastern Asia	Eastern Asia	developing	100					48.7382	86.1488	77.4925	88.2781	74.7664	62.8315		7.54675
132	MKD	Macedonia, FYR	Eastern Europe and West-Central Asia	Eurasia	Eurasia	developed	11.5767	0.190601	99.5894	91.5344		56.5	58.2857	52.413	63.7444	48.1857	34.5926	85.5503	11.3536	83.17	55.7379	38.1745	69.43	96.7			50.7228	57.0388	11.3536	59.0275	83.065		52.2415
133	MDG	Madagascar	Africa and Middle East	Africa	Eastern Africa	ldc	0.649335	1.09546	99.9612	15.3439	36.6256	50.8571	53.9268	28.0163	36.5662	30.6814	19.3812	49.7617	23.1571	34.88	27.794	26.639	71.74	56.6	26.5		30.7351	38.4558	23.1571	29.771	64.17	26.5	35.4648
134	MWI	Malawi	Africa and Middle East	Africa	Eastern Africa	ldc	0.214265	2.45141	99.7328	42.8571	26.2223	54.0962	53.6116	36.4273	37.1991	46.1803	25.1679	59.1205	28.7853	37.37	30.9624	30.3153	71.8	68.62	38.3		34.2956	44.5433	28.7853	32.8826	70.21	38.3	41.5028
135	MYS	Malaysia	Asia and developing Pacific	South-East Asia and developing Pacific	South-East Asia	developing	20.4164	2.64599	97.7453	94.1799	76.8601	55.4213	61.7043	73.8392	67.3501	67.2682	51.2513	29.896	45.9397	85.31	67.1395	23.6249	69.46	91.11	47.9		58.3695	58.1043	45.9397	58.6915	80.285	47.9	58.215
136	MDV	Maldives	Asia and developing Pacific	Southern Asia	Rest of Southern Asia	developing	13.5322	2.23056	85.9579	22.7513		45.1547	59.6303	48.3097	42.0603	44.3515	38.3188		100	70.25			60.71	89.77	35.6		31.118	46.3042	100		75.24	35.6	57.6524
137	MLI	Mali	Africa and Middle East	Africa	Western Africa	ldc	1.16021	1.25201	99.9322	22.2222	46.1238	45.872	13.1799	29.857	40.0074	34.6741	27.3108	36.8934	3.78916	50.07	25.9622	27.6515	62.12	67.36	29.4		34.1381	32.5421	3.78916	34.5612	64.74	29.4	33.1951
138	MLT	Malta	Developed Countries	Europe	Southern Europe and eastern European Union	developed	32.2559	0		53.9683	68.3229	85.1517	82.7093	70.8373	73.5479	75.5309	51.045	85.8969	54.6142	86.93	68.893	12.2187	88.54	97.87	70.7		38.6368	74.9599	54.6142	56.0139	93.205	70.7	64.6883
139	MHL	Marshall Islands	Asia and developing Pacific	South-East Asia and developing Pacific	Developing Pacific	developing	2.38866	0	98.8453			85.822	77.8305	20.9936	28.0814	52.9963	43.8742		10.0357								33.7446
140	MTQ	Martinique	Latin America and Caribbean	Latin America and Caribbean	Caribbean	developing							76.1679	75.7732	79.5269	67.4885	76.2747
141	MRT	Mauritania	Africa and Middle East	Africa	Western Africa	ldc	3.26421	9.2347	99.9901	20.1058	13.2065	36.4401	47.7176	41.8038	35.9235	40.4263	23.1285	64.4064	0.868681	48.96	23.0244	28.866	55.1	67.33	27.7		29.1603	41.4066	0.868681	33.6168	61.215	27.7	32.3279
142	MUS	Mauritius	Africa and Middle East	Africa	Eastern Africa	developing	16.3532	0.0999036	96.877	93.6508	64.7474	77.3597	76.9614	71.1096	74.4447	71.2163	53.0158	45.9055	22.0788	76.3	59.0676	19.3056	91.27	91.95	45.1		54.3457	67.1447	22.0788	51.5577	91.61	45.1	55.3061
143	MYT	Mayotte	Africa and Middle East	Africa	Eastern Africa	developing
144	MEX	Mexico	Latin America and Caribbean	Latin America and Caribbean	Meso America	developing	14.6635	0.265781	99.759	68.7831	54.1347	57.0124	44.023	49.106	54.857	38.7022	24.1555	70.6889	18.2311	76.27	60.3386	31.9501	75.38	92.17	52.6		47.5212	48.3636	18.2311	56.1862	83.775	52.6	51.1129
145	FSM	Micronesia, Fed. Sts.	Asia and developing Pacific	South-East Asia and developing Pacific	Developing Pacific	developing	2.06413	0.00856167	97.5581			84.7309	80.6992	48.4624	31.5147	54.3047	63.9851		3.1336			6.06717					33.2103
146	MDA	Moldova	Eastern Europe and West-Central Asia	Eurasia	Eurasia	developed	8.85384	0.817988	99.6979	75.1323	41.3361	54.2232	51.1349	44.2608	52.7971	45.2219	29.2875	80.0043	13.912	80.28	54.4232	17.8172	81.89	94.8	44.4		45.1676	50.99	13.912	50.8401	88.345	44.4	48.9425
147	MCO	Monaco	Developed Countries	Europe	Northern and western Europe	developed						74.1841	93.4634						41.2426
148	MNG	Mongolia	Asia and developing Pacific	Eastern Asia	Eastern Asia	developing	8.50502	0.0296258	99.9979	57.672	34.5327	65.5304	73.1341	48.2966	52.3357	47.663	33.7737	62.0234	11.0802	72.81	36.8901	29.5675	88.09	86.43	32.2		40.1475	54.6795	11.0802	46.4226	87.26	32.2	45.2983
149	MNE	Montenegro	Developed Countries	Europe	Southern and eastern Europe	developed	15.1487	0.238119	99.0698	74.0741	50.2535	57.2271	59.5676	55.8103	60.595	55.9428	44.2112	76.7114	19.4966	72.79	60.5993	0	71.9	96.99	46.3		47.7568	58.5808	19.4966	44.4631	84.445	46.3	50.1737
150	MSR	Montserrat	Latin America and Caribbean	Latin America and Caribbean	Caribbean	developing
151	MAR	Morocco	Africa and Middle East	Africa	North Africa	developing	5.09057	0.433772	99.6858	72.4868	54.8278	40.3922	51.4221	49.9146	47.9417	50.6508	37.9631	57.5173	14.1791	68.26	56.7965	40.6401	59.65	88.87	42.3		46.5049	47.9717	14.1791	55.2322	74.26	42.3	46.7413
152	MOZ	Mozambique	Africa and Middle East	Africa	Eastern Africa	ldc	0.402617	0.46039	99.9588	27.5132	33.8415	43.4469	43.3614	34.8468	36.682	30.4213	24.6643	51.0615	17.5103	38.5	25.7696	43.0313	65.2	58.12	33.9		32.4353	37.7835	17.5103	35.767	61.66	33.9	36.5093
153	MMR	Myanmar	Asia and developing Pacific	South-East Asia and developing Pacific	South-East Asia	ldc	3.25411	1.06138	98.9819	13.2275		34.9572	32.2935	27.8576	35.9004	29.4471	29.1224	63.1716	39.6056	55.47	39.9242	29.8151	52.07	76.14	25.1		29.1312	36.1071	39.6056	41.7364	64.105	25.1	39.2976
154	NAM	Namibia	Africa and Middle East	Africa	Southern and middle Africa	developing	6.99251	0.138521	99.9935	45.5026	57.3127	70.5082	70.7853	54.5346	50.1931	60.8424	54.4198	33.7738	6.18955	70.34	47.7371	10.069	85.55	77.81	40.2		41.988	56.4368	6.18955	42.7154	81.68	40.2	44.8683
155	NRU	Nauru	Asia and developing Pacific	South-East Asia and developing Pacific	Developing Pacific	developing	8.17826					72.7293	77.8305	49.6951	51.8541	36.2874	33.5824		0
156	NPL	Nepal	Asia and developing Pacific	Southern Asia	Rest of Southern Asia	ldc	1.89957	1.11753	98.9701	50.7937	56.3951	53.1745	49.3593	30.0977	37.1952	41.5054	27.8825	76.7981	25.3599	60.61	27.883	26.479	76.47	79.61	32.7		41.8352	45.1447	25.3599	38.324	78.04	32.7	43.5673
157	NLD	Netherlands	Developed Countries	Europe	Northern and western Europe	developed	42.4665	0.682935	94.0418	78.3069	66.3898	96.854	77.7162	90.9456	93.4119	95.1131	95.6815	82.409	46.2657	95.67	80.3792	42.7038	95.89	98.51	75.3		56.3776	90.3045	46.2657	72.9177	97.2	75.3	73.0609
158	ANT	Netherlands Antilles	Latin America and Caribbean	Latin America and Caribbean	Caribbean	developing
159	NCL	New Caledonia	Asia and developing Pacific	South-East Asia and developing Pacific	Developing Pacific	developing													5.12982			21.7447
160	NZL	New Zealand	Developed Countries	Asia-Pacific Developed	Australia & New Zealand	developed	31.9289	0.352934	99.3053	100	100	96.9621	91.6583	88.2255	93.8469	96.8575	100	74.0685	16.5313	96.16	73.2035	25.7334	96.41	97.71	71.3		66.3174	91.6598	16.5313	65.0323	97.06	71.3	67.9835
161	NIC	Nicaragua	Latin America and Caribbean	Latin America and Caribbean	Meso America	developing	3.76171	1.03812	99.78	25.3968	56.2354	28.7919	37.1581	35.9685	37.4654	26.8649	16.5293	62.9766	29.6831	53.25	44.2661	21.0015	44.1	87.3	39.2		37.2424	35.1078	29.6831	39.5059	65.7	39.2	41.0732
162	NER	Niger	Africa and Middle East	Africa	Western Africa	ldc	0.331652	7.41934	99.9463	30.6878		41.975	29.2652	35.3225	37.9119	41.5649	30.9235	41.9411	3.04063	34.53	23.1413	27.9443	74.38	57.61	30.8		34.5963	36.9863	3.04063	28.5385	65.995	30.8	33.3261
163	NGA	Nigeria	Africa and Middle East	Africa	Western Africa	developing	3.3501	8.88957	98.9524	31.2169	25.8358	45.9005	17.8693	29.1681	33.6935	33.2161	17.2112	54.701	21.4937	61.3	28.8141	22.2635	75.25	62.28	31		33.649	33.1085	21.4937	37.4592	68.765	31	37.5792
164	NIU	Niue	Asia and developing Pacific	South-East Asia and developing Pacific	Developing Pacific	developing
165	NFK	Norfolk Island	Developed Countries	Asia-Pacific Developed	Asia-Pacific Developed (others)	developed
166	MNP	Northern Mariana Islands	Asia and developing Pacific	South-East Asia and developing Pacific	Developing Pacific	developing		0											16.7264
167	NOR	Norway	Developed Countries	Europe	Northern and western Europe	developed	47.7109	0.0503422	95.3858	95.7672	87.2091	100	84.7659	92.3214	92.1608	99.1485	97.5505	86.2652	3.06274	95.67	74.7685	38.5656	94.31	98.74	77.7		65.2247	93.1732	3.06274	69.668	96.525	77.7	67.5589
168	OMN	Oman	Africa and Middle East	Middle East	Middle East	developing	21.2223	6.25342	99.3219	64.5503	75.8062	27.267	72.0622	58.0157	58.9985	66.4325	56.4394		1.00513	77.29	64.9497	2.76688	53.87	92.1	38.5		53.4308	56.5359	1.00513	48.3355	72.985	38.5	45.1321
169	PAK	Pakistan	Asia and developing Pacific	Southern Asia	Rest of Southern Asia	developing	3.03343	5.81653	99.1572	43.3862	49.46	34.8135	11.1886	37.9775	38.4434	38.4855	23.5049	66.8544	22.9285	46.46	34.0505	24.5312	44.09	68.07	33.1		40.1707	35.8954	22.9285	35.0139	56.08	33.1	37.1981
170	PLW	Palau	Asia and developing Pacific	South-East Asia and developing Pacific	Developing Pacific	developing	13.1978	0	99.0566			84.7309	77.8305	51.4941	52.4169	60.9449	33.5824		10.0064								37.4181
171	PAN	Panama	Latin America and Caribbean	Latin America and Caribbean	Meso America	developing	23.0945	0.118065	99.6683	55.0265	85.1787	72.5569	65.917	53.8688	60.5219	51.0308	30.2703	53.9645	29.3701	70.88	61.2013	25.824	87.14	90.48	47.3		52.6172	55.4472	29.3701	52.6351	88.81	47.3	54.3633
172	PNG	Papua New Guinea	Asia and developing Pacific	South-East Asia and developing Pacific	Developing Pacific	developing	2.64926	0.119899	98.1919	37.037		58.4477	41.6322	35.1595	40.6796	35.4347	19.8308		34.7066	32.67	33.6628	25.5309	76.83	58.36	32.4		34.4995	38.5308	34.7066	30.6212	67.595	32.4	39.7255
173	PRY	Paraguay	Latin America and Caribbean	Latin America and Caribbean	South America	developing	9.21748	0.384059	99.8774	34.3915	64.4301	58.6564	59.2994	41.0431	48.1188	41.0281	23.9468	75.6932	26.2051	79.88	46.7917	85.0028	77.98	91.45	46.4		41.6601	49.6837	26.2051	70.5582	84.715	46.4	53.2037
174	PER	Peru	Latin America and Caribbean	Latin America and Caribbean	South America	developing	9.16596	0.0460058	99.6696	60.3175	63.9736	63.9155	56.3022	51.0206	64.9537	42.6107	33.6233	64.0815	19.7211	78.5	51.9294	39.9315	81.56	91.09	44		46.6345	53.7868	19.7211	56.787	86.325	44	51.2091
175	PHL	Philippines	Asia and developing Pacific	South-East Asia and developing Pacific	South-East Asia	developing	5.9129	1.03444	98.2581	50.2646	61.5797	57.3178	40.3705	53.5997	52.7866	42.8372	30.4371	0	44.7282	75.74	52.4746	25.7124	76.28	79.93	38.4		43.4099	39.6213	44.7282	51.309	78.105	38.4	49.2622
176	PCN	Pitcairn	Asia and developing Pacific	South-East Asia and developing Pacific	Developing Pacific	developing
177	POL	Poland	Developed Countries	Europe	Southern and eastern Europe	developed	23.6408	0.884171	99.4589	79.3651	66.2846	74.529	70.5194	65.3417	74.8308	64.0926	60.2577	82.344	17.6554	84.96	65.1356	33.7508	84.17	97.26	60.9		53.9267	70.2736	17.6554	61.2821	90.715	60.9	59.1255
178	PRT	Portugal	Developed Countries	Europe	Southern and eastern Europe	developed	25.3545	0.582733	99.0933	79.8942	51.4723	88.4541	83.5252	77.1632	73.8573	79.7263	64.3471	80.091	19.7401	87.69	72.4692	51.3286	95.8	98.06	67		51.2794	78.1663	19.7401	70.4959	96.93	67	63.9353
179	PRI	Puerto Rico	Latin America and Caribbean	Latin America and Caribbean	Caribbean	developing	25.433	0				69.3098	61.9852	48.9505	68.6405	67.1857	45.3071		31.9837			31.1678
180	QAT	Qatar	Africa and Middle East	Middle East	Middle East	developing	71.4781		97.3372	59.7884	90.8235	23.2909	74.446	67.5584	67.4859	70.5471	66.5024		0.322055	78.23	69.8609	17.6458	41.32	95.28	37.1		79.8568	61.6385	0.322055	55.2456	68.3	37.1	50.4105
181	REU	Réunion	Africa and Middle East	Africa	Eastern Africa	developing							64.7082	75.7732	79.5269	73.088	60.8202					31.5627
182	ROU	Romania	Developed Countries	Europe	Southern and eastern Europe	developed	21.2006	0.565692	99.4579	71.4286	36.1676							86.5685	15.2438	81.37	61.4082	23.7	87.76	95.57	64.7		45.7641		15.2438	55.4927	91.665	64.7	54.5731
183	RUS	Russian Federation	Eastern Europe and West-Central Asia	Eurasia	Eurasia	developed	19.7536	0.0653352	99.8119	85.7143	39.9595	28.1996	47.7157	55.6841	43.1132	37.2022	23.8818	80.6542	3.46472	76.55	53.5467	45.3711	50.04	95.55	50.5		49.0609	45.2073	3.46472	58.4893	72.795	50.5	46.5862
184	RWA	Rwanda	Africa and Middle East	Africa	Eastern Africa	ldc	1.01188	10.8404	99.2539	80.4233	61.133	28.7332	61.8199	56.4259	54.2801	55.4956	59.2848	86.4601	53.7533	54.85	41.5441	31.8606	59.31	66.1	33.8		50.5325	57.4999	53.7533	42.7516	62.705	33.8	50.1737
185	BLM	Saint Barthélemy	Latin America and Caribbean	Latin America and Caribbean	Caribbean	developing
186	SHN	Saint Helena, Ascension and Tristan da Cunha	Africa and Middle East	Africa	Western Africa	developing
187	SPM	Saint Pierre and Miquelon	Developed Countries	North America	Greenland, Bermuda + others	developed
188	WSM	Samoa	Asia and developing Pacific	South-East Asia and developing Pacific	Developing Pacific	developing	4.2455	0.135303	98.5686	48.6772		75.8027	83.3594	61.8059	47.6716	78.3858	61.2192		8.96816					93.83	37.3		37.9067	68.0408	8.96816		93.83	37.3	49.2091
189	SMR	San Marino	Developed Countries	Europe	Southern and eastern Europe	developed	44.674					87.2767	78.626						9.92306
190	STP	São Tomé and Principe	Africa and Middle East	Africa	Southern and middle Africa	ldc	2.42724	1.89201	99.6437	10.582		66.1435	70.3934	39.0495	32.6825	38.2082	50.7017		5.30489	48.88	38.0577	19.4605	88.83	82.27	37.6		28.6362	49.5298	5.30489	35.4661	85.55	37.6	40.3478
191	SAU	Saudi Arabia	Africa and Middle East	Middle East	Middle East	developing	35.7121	0.0940427	99.947	67.7249	58.091	14.8847	50.166	59.0244	51.0863	57.6081	51.9389	27.0581	0.729316	76.76	62.0302	8.5305	21.33	94.72	44		52.3138	44.5381	0.729316	49.1069	58.025	44	41.4522
192	SEN	Senegal	Africa and Middle East	Africa	Western Africa	ldc	1.94687	0.595239	99.7715	35.4497	42.2571	63.2483	60.57	51.2384	50.12	49.3904	46.2044	57.3657	12.8309	66.74	34.8791	29.9141	80.88	76.3	30.7		36.0041	54.0196	12.8309	43.8444	78.59	30.7	42.6648
193	SRB	Serbia	Developed Countries	Europe	Southern and eastern Europe	developed	12.6527	0.634367	99.4762	77.2487	50.1071	57.2261	57.3755	52.8745	55.0804	51.03	33.6775	84.6187	15.5727	72.96	57.1133	17.3184	74.63	96.15	55.2		48.0238	55.9833	15.5727	49.1306	85.39	55.2	51.5501
194	SCG	Serbia and Montenegro	Eastern Europe and West-Central Asia	Eurasia	Eurasia	developed
195	SYC	Seychelles	Africa and Middle East	Africa	Eastern Africa	developing	20.767	0.251764	88.8898	47.619	38.877	65.1878	74.119	63.5507	49.2246	57.6739	69.5507		11.3267	74.78	60.2834	53.3429	78.38	91.5	58.2		39.2809	63.2178	11.3267	62.8021	84.94	58.2	53.2946
196	SLE	Sierra Leone	Africa and Middle East	Africa	Western Africa	ldc	0.687602	1.81305	99.7161	14.2857	28.8767	54.0576	57.2358	28.3557	33.2326	36.2263	34.5445	27.4047	20.0983	52.87	23.3965	48.66	76.35	51.84	25.7		29.0758	38.7224	20.0983	41.6422	64.095	25.7	36.5556
197	SGP	Singapore	Asia and developing Pacific	South-East Asia and developing Pacific	South-East Asia	developing	73.9504	0.532616	0	99.4709	94.679	51.8163	92.1714	100	100	96.7161	99.7314	95.9705	21.6247	84.52	84.8105	22.8859	70.78	98.03	58.1		53.7266	90.9151	21.6247	64.0721	84.405	58.1	62.1406
198	SXM	Sint Maarten (Dutch part)	Latin America and Caribbean	Latin America and Caribbean	Caribbean	developing													6.22782
199	SVK	Slovak Republic	Developed Countries	Europe	Southern and eastern Europe	developed	23.8709	0.913401	99.087	76.7196	76.354	80.0096	76.12	66.8884	74.6697	66.4858	53.2717	72.5303	16.8323	85.26	64.8022	23.3978	89.01	95.75	68.3		55.389	69.9965	16.8323	57.82	92.38	68.3	60.1196
200	SVN	Slovenia	Developed Countries	Europe	Southern and eastern Europe	developed	28.4113	0.566957	98.9531	80.9524	42.6957	82.4937	76.8481	75.6095	74.7149	79.3316	67.9453	87.6516	17.5599	86.44	70.6034	23.4977	94.7	97.62	72		50.3159	77.7993	17.5599	60.1804	96.16	72	62.3359
201	SLB	Solomon Islands	Asia and developing Pacific	South-East Asia and developing Pacific	Developing Pacific	ldc	1.22281	0.489155		28.5714		71.9474	70.0965	31.1249	34.324	50.5543	44.7873		22.3879	46.36		10.6084	80.9	80.71	26.7		10.0945	50.4724	22.3879	28.4842	80.805	26.7	36.4907
202	SOM	Somalia	Africa and Middle East	Africa	Eastern Africa	ldc				0		9.25934	8.2542	4.58855	4.24867	0	1.61674		5.023	31.7	19.4012	21.2965	22.7	55.62				4.66125	5.023	24.1326	39.16
203	ZAF	South Africa	Africa and Middle East	Africa	Southern and middle Africa	developing	9.05034	2.12268	99.9359	56.0847	58.5254	73.8109	54.6689	60.3285	56.0086	52.0057	47.1284	39.2548	13.8595	74.46	50.3061	26.7286	82.12	80.81	43.1		45.1438	54.7437	13.8595	50.4982	81.465	43.1	48.135
204	SGS	South Georgia and the South Sandwich Islands	Latin America and Caribbean	Latin America and Caribbean	South America	developing
205	SSD	South Sudan	Africa and Middle East	Africa	Eastern Africa	ldc				2.6455		5.6646	4.48848	0	7.63089	8.70517	0			13.2	25.8782		21.48	58.06				4.41486		19.5391	39.77
206	ESP	Spain	Developed Countries	Europe	Southern and eastern Europe	developed	30.1704	0.102443	99.0314	84.6561	52.452	84.5039	66.2614	73.8469	75.6221	76.1443	61.3754	81.3258	20.1748	90.49	72.9549	38.5774	94.49	98.98	74.3		53.2825	74.1543	20.1748	67.3408	96.735	74.3	64.3312
207	LKA	Sri Lanka	Asia and developing Pacific	Southern Asia	India & Sri Lanka	developing	9.22866	0.703932	98.6528	48.1481	60.0827	55.4431	54.4504	50.0361	48.5375	53.4791	36.8745	44.649	45.1011	67.28	45.8377	35.9113	71.16	92.62	39		43.3632	49.0671	45.1011	49.6763	81.89	39	51.3496
208	KNA	St. Kitts and Nevis	Latin America and Caribbean	Latin America and Caribbean	Caribbean	developing	19.1681	0	98.7638			78.2978	74.9515	64.0783	63.5974	64.7262	54.7389		11.2913								39.3106
209	LCA	St. Lucia	Latin America and Caribbean	Latin America and Caribbean	Caribbean	developing	11.0563	0.125873	97.2578			80.4516	79.194	57.2996	57.7372	66.7692	58.2806		12.1488								36.1466
210	MAF	St. Martin (French part)	Latin America and Caribbean	Latin America and Caribbean	Caribbean	developing													3.0522
211	VCT	St. Vincent and the Grenadines	Latin America and Caribbean	Latin America and Caribbean	Caribbean	developing	8.92504	0.0850618	96.814	31.746		80.437	79.9124	57.2996	57.2385	63.9614	64.7924		9.64757	55.87				91.33	48.4		34.3925	67.2736	9.64757		91.33	48.4	50.2087
212	SDN	Sudan	Africa and Middle East	Africa	North Africa	ldc	2.59181	0.87049	99.7652	10.0529		14.3939	23.4653	17.7555	15.8607	27.6703	10.3134			47.16	29.803	26.3737	40.15	74.95	34.8		28.3201	18.2432		34.4456	57.55	34.8	34.6718
213	SUR	Suriname	Latin America and Caribbean	Latin America and Caribbean	South America	developing	12.0841	0.0350503	96.0009	14.8148		66.5819	61.7713	39.8382	37.6739	52.3889	35.004		21.7652	63.08	46.5094	63.2571	83.54	89.85	45.2		30.7337	48.8764	21.7652	57.6155	86.695	45.2	48.481
214	SJM	Svalbard and Jan Mayen	Developed Countries	Europe	Northern and western Europe	developed
215	SWZ	Swaziland	Africa and Middle East	Africa	Southern and middle Africa	developing	5.98151	2.62835	99.7495	36.5079	47.8115	22.5023	51.2249	37.9494	39.1498	42.275	32.6095	12.435	12.4663	55.27	35.8933	18.2704	27.45	71.66	33.8		38.5357	34.0208	12.4663	36.4779	49.555	33.8	34.1426
216	SWE	Sweden	Developed Countries	Europe	Northern and western Europe	developed	39.9438	0.156966	97.9351	95.2381	85.7892	97.5604	81.8863	91.6282	92.1086	97.3558	98.6918	91.0962	8.84368	92.42	79.0557	25.1441	96.78	98.75	78.7		63.8126	92.9039	8.84368	65.5399	97.765	78.7	67.9275
217	CHE	Switzerland	Developed Countries	Europe	Northern and western Europe	developed	51.6353	0.189876	98.3276	81.4815	82.3709	95.9038	87.9998	94.2438	89.0987	97.3584	95.1119	93.8258	22.1276	93.95	78.148	26.5611	96.27	98.59	81.5		62.801	93.3632	22.1276	66.2197	97.43	81.5	70.5736
218	SYR	Syrian Arab Republic	Africa and Middle East	Middle East	Middle East	developing				7.40741		5.53408	0.863817	15.8428	14.0164	6.27317	2.15963		6.64941		38.7051	87.5248						7.44831	6.64941	63.1149
219	TWN	Taiwan, China	Asia and developing Pacific	Eastern Asia	Eastern Asia	developing						82.1971	74.7655	83.2144	83.357	79.8508	71.4791					28.1555
220	TJK	Tajikistan	Eastern Europe and West-Central Asia	Eurasia	Eurasia	developing	1.88583	2.0513	99.7709	44.4444	62.5053	9.40568	47.0117	30.0162	30.401	25.6699	11.475	79.6577	4.77687	46.27	33.3714	40.1628	27.42	84.08	38.2		42.1316	33.3767	4.77687	39.9348	55.75	38.2	35.695
221	TZA	Tanzania	Africa and Middle East	Africa	Eastern Africa	ldc	1.3942	0.445681	99.8239	25.9259	42.8644	43.5614	51.5796	33.6534	38.5218	40.5357	35.064	56.0659	25.5789	50.88	33.4335	37.108	66.46	66.79	31.1		34.0908	42.7117	25.5789	40.4738	66.625	31.1	40.0967
222	THA	Thailand	Asia and developing Pacific	South-East Asia and developing Pacific	South-East Asia	developing	13.2104	1.41709	98.8819	89.418	72.674	35.2278	47.8174	60.1076	55.1295	56.1061	34.6449	67.5477	43.5549	70.95	59.9131	36.7962	51.26	90.93	45.4		55.1203	50.9401	43.5549	55.8864	71.095	45.4	53.6661
223	TLS	Timor-Leste	Asia and developing Pacific	South-East Asia and developing Pacific	South-East Asia	ldc	1.76777	0.0623322	99.6847	4.7619									44.544	62.15		23.1585	75.21	64.75	35.3		26.5692			42.6542
224	TGO	Togo	Africa and Middle East	Africa	Western Africa	ldc	0.60316	20.5422	99.773	49.2063		37.9674	42.0762	32.8341	37.6864	40.2872	25.965	46.5555	20.5153	47.64	26.0285	23.611	66.93	68.16	29.5		42.5312	37.6246	20.5153	32.4265	67.545	29.5	38.3571
225	TKL	Tokelau	Asia and developing Pacific	South-East Asia and developing Pacific	Developing Pacific	developing
226	TON	Tonga	Asia and developing Pacific	South-East Asia and developing Pacific	Developing Pacific	developing	4.19788	0.138735		46.0317		70.863	83.3594	55.9486	45.4163	64.243	36.2099		1.29832						45.1		16.7895	59.34	1.29832			45.1
227	TTO	Trinidad and Tobago	Latin America and Caribbean	Latin America and Caribbean	Caribbean	developing	19.4526	0.376825	98.3117	44.9735	57.3805	72.6395	60.5245	54.6095	49.2699	51.0026	40.123		49.5246	80.1	53.8168	18.1164	91.14	93.51	47.5		44.099	54.6949	49.5246	50.6777	92.325	47.5	56.4702
228	TUN	Tunisia	Africa and Middle East	Africa	North Africa	developing	7.62678	1.41289	99.7415	59.2593	44.5526	63.7898	41.4944	50.2774	42.9907	55.1761	43.0213	52.7946	11.4917	79.11	49.9011	32.0985	86.05	94.66	46.7		42.5186	49.9349	11.4917	53.7032	90.355	46.7	49.1172
229	TUR	Turkey	Developed Countries	Europe	Southern and eastern Europe	developing	20.9974	0.474049	98.5624	83.0688	62.2087	35.5516	30.5559	53.5017	52.4218	47.2817	37.5971	36.5035	14.2034	74.07	58.9281	31.034	35.74	95.34	42.6		53.0623	41.9162	14.2034	54.6774	65.54	42.6	45.3332
230	TKM	Turkmenistan	Eastern Europe and West-Central Asia	Eurasia	Eurasia	developing	10.739	0				1.62867	57.3331	27.7213	9.63526	21.3967	6.63875	100	9.32961	41.56	39.7458	20.653	15.14	90.78	43.9			32.0505	9.32961	33.9862	52.96	43.9	34.4453
231	TCA	Turks and Caicos Islands	Latin America and Caribbean	Latin America and Caribbean	Caribbean	developing	19.5735	0.00599181											4.08748
232	TUV	Tuvalu	Asia and developing Pacific	South-East Asia and developing Pacific	Developing Pacific	ldc	2.43372	0				85.4583	85.1612	38.6275	40.396	64.7603	55.3478		1.03357
233	UGA	Uganda	Africa and Middle East	Africa	Eastern Africa	ldc	1.03745	21.5548	99.5576	39.1534	56.5279	40.4687	45.4974	39.9422	44.3724	46.5579	15.4191	46.5555	40.253	47.07	30.7222	1.00312	59.44	73.98	35.6		43.5662	39.8305	40.253	26.2651	66.71	35.6	42.0375
234	UKR	Ukraine	Developed Countries	Europe	Southern and eastern Europe	developed	8.82712	0.733139	99.7963	66.6667	44.9655	57.9632	26.6751	46.1189	46.9075	37.7817	26.9823	83.1889	15.2862	78.75	48.4312	45.5537	71.2	93.44	49.5		44.1977	46.5168	15.2862	57.5783	82.32	49.5	49.2332
235	ARE	United Arab Emirates	Africa and Middle East	Middle East	Middle East	developing	50.483	0.0131659	95.6548	92.0635	87.7672	27.634	74.4203	81.9403	74.0674	72.9691	73.0278	20.8622	5.41165	83.93	74.189	6.33277	43.42	94.51	55.6		65.1963	60.703	5.41165	54.8173	68.965	55.6	51.7822
236	GBR	United Kingdom	Developed Countries	Europe	Northern and western Europe	developed	34.7308	0.217887	99.317	96.2963	70.1058	89.0953	70.4696	83.1963	88.2513	90.3663	89.9777	79.4844	28.0493	96.42	77.681	28.031	93.48	98.24	81.3		60.1336	84.4058	28.0493	67.3773	95.86	81.3	69.521
237	USA	United States	Developed Countries	North America	USA & Canada	developed	46.2306	0.0881828	99.7205	97.3545	96.7158	81.4072	65.7279	84.3364	82.0977	87.1686	75.7912	74.6534	18.653	93.3	79.0005	31.8095	90.84	97.61	69.3		68.0219	78.7403	18.653	68.0367	94.225	69.3	66.1628
238	UMI	United States Minor Outlying Islands	Asia and developing Pacific	South-East Asia and developing Pacific	Developing Pacific	developing
239	URY	Uruguay	Latin America and Caribbean	Latin America and Caribbean	South America	developing	15.8825	2.61603	99.8637	47.0899	62.6163	88.9218	81.7515	67.3558	63.7581	67.9616	76.582	71.5121	18.1579	87.64	58.6524	16.3417	95.3	95.62	49.1		45.6137	73.9775	18.1579	54.2114	95.46	49.1	56.0868
240	UZB	Uzbekistan	Eastern Europe and West-Central Asia	Eurasia	Eurasia	developing	4.57042	0.00236002	99.5305	64.0212		15.1786	53.5006	41.4521	30.7909	29.781	18.2548	91.8544	14.1119	59.94	43.0059	35.3223	47.32	91.66	44.3		42.0311	40.1161	14.1119	46.0894	69.49	44.3	42.6897
241	VUT	Vanuatu	Asia and developing Pacific	South-East Asia and developing Pacific	Developing Pacific	ldc	1.80589	0.0647125		43.9153		73.6299	81.3398	40.7709	42.4896	57.8207	38.411		2.01269	56.13		18.1892	86.56	83.02	28.9		15.262	55.7436	2.01269	37.1596	84.79	28.9	37.3113
242	VEN	Venezuela, RB	Latin America and Caribbean	Latin America and Caribbean	South America	developing				1.0582	56.551	20.23	28.3554	16.9764	0.826599	0.693072	6.69112	47.1837	24.4788		34.674	21.5135			50.3			17.2795	24.4788	28.0938		50.3
243	VNM	Vietnam	Asia and developing Pacific	South-East Asia and developing Pacific	South-East Asia	developing	5.20399	2.9275	98.6165	63.4921	57.0606	20.9747	62.1672	53.3024	46.8268	53.3667	31.946	82.0191	63.6353	68.92	53.2855	39.3185	45.46	89.89	33.4		45.4601	50.0861	63.6353	53.8413	67.675	33.4	52.3496
244	VIR	Virgin Islands (U.S.)	Latin America and Caribbean	Latin America and Caribbean	Caribbean	developing		0					82.4316	69.9257	79.5269	78.6876	60.8202		8.78379
245	WLF	Wallis and Futuna	Asia and developing Pacific	South-East Asia and developing Pacific	Developing Pacific	developing
246	PSE	West Bank and Gaza	Africa and Middle East	Middle East	Middle East	developing	3.73636	0	99.2499										3.14533			8.0711					34.3288
247	ESH	Western Sahara	Africa and Middle East	Africa	North Africa	developing
248	YEM	Yemen, Rep.	Africa and Middle East	Middle East	Middle East	ldc		0	99.9587	1.5873	20.9627	11.0438	0	3.68386	16.078	13.1964	2.33945	47.682	0.989216		20.7111	17.2627					30.6272	13.4319	0.989216	18.9869
249	ZMB	Zambia	Africa and Middle East	Africa	Eastern Africa	ldc	2.10452	0.410216	99.9481	55.5556	38.1527	49.1671	57.1493	38.0158	40.4225	43.1855	28.7383	45.6889	24.9118	43.26	28.8343	29.8207	65.26	68.94	34.7		39.2342	43.1953	24.9118	33.9717	67.1	34.7	40.5188
250	ZWE	Zimbabwe	Africa and Middle East	Africa	Eastern Africa	developing	1.806	0.398397	99.9463	26.455	31.558	27.1229	39.6157	26.6705	20.4818	25.0051	13.5638	44.2591	20.5877	53.5	26.9292	20.1256	45.17	68.88	37		32.0328	28.1027	20.5877	33.5183	57.025	37	34.7111

## Sheet: 5. Est of mitigation progress
Estimate of emission reductions achieved from Forestry and Agriculture, 2007-2019
We calculate a total of 8066 Mt CO2e (approximately 8 Gt CO2e) of emission reductions achieved in forestry and agricultural actions from 2007-2019. This emission reduction estimate is obtained from a variety of sources: A review of the UNFCCC Clean Development Mechanism finds a total of 33.1 Mt CO2e was sequestered between 2007 and 2015 in approved projects (https://cdm.unfccc.int/Registry/index.…
